# Supplementary material for: Potential of Transcript Editing Across Mitogenomes of Early Land Plants Shows Novel and Familiar Trends
Source: Int J Mol Sci. 2019 Jun 18;20(12):2963. doi: 10.3390/ijms20122963 (PMC6627324; doi:10.3390/ijms20122963)
Supplement: Supplementary file 1 [file ijms-20-02963-s001.zip]

Archive with 12 entries (12 files):
- Supplementary_Figures.pdf
- TableS1.xls
- TableS10.xls
- TableS11.xls
- TableS2.xls
- TableS3.xls
- TableS4.xls
- TableS5.xls
- TableS6.xls
- TableS7.xls
- TableS8.xls
- TableS9.xls
