# Supplementary material for: Potential of Transcript Editing Across Mitogenomes of Early Land Plants Shows Novel and Familiar Trends
Source: Int J Mol Sci. 2019 Jun 18;20(12):2963. doi: 10.3390/ijms20122963 (PMC6627324; doi:10.3390/ijms20122963)
Supplement: Supplementary file 1 [file ijms-20-02963-s001.zip › TableS1.xls]

## Sheet: Arkusz1
Table S1. List of liverwort and moss species used in the study.
Accession number	Species	Liverwort / Moss	Group	Source	Sequence type
NC_026901	Aneura pinguis	Liverwort	Simple thalloids	GenBank	mitogenome
KC662627 – KC663391	Bazzania trilobata	Liverwort	Leafy	GenBank	33 CDS
KC662628 – KC663372	Blasia pusilla	Liverwort	Complex thalloids	GenBank	33 CDS
NC_035977	Calypogeia integristipula	Liverwort	Leafy	GenBank	mitogenome
MK749462	Fossombronia foveolata	Liverwort	Simple thalloids	Newly assembled	mitogenome
NC_040132	Gymnomitrion concinnatum	Liverwort	Leafy	GenBank	mitogenome
MK749465	Haplomitrium hookeri	Liverwort	Early diverging	Newly assembled	mitogenome
MK749463	Jungermannia sphaerocarpa	Liverwort	Leafy	Newly assembled	mitogenome
NC_001660	Marchantia paleacea	Liverwort	Complex thalloids	GenBank	mitogenome
MK749464	Metzgeria furcata	Liverwort	Simple thalloids	Newly assembled	mitogenome
MK917662-MK917694	Pallavicinia lyellii	Liverwort	Simple thalloids	Newly assembled	33 CDS
MK854463-MK854485, MK917651-MK917661	Pellia epiphylla	Liverwort	Simple thalloids	Newly assembled	33 CDS
NC_013444	Pleurozia purpurea	Liverwort	Leafy	GenBank	mitogenome
MK749461	Porella platyphylla	Liverwort	Leafy	Newly assembled	mitogenome
MK749460	Ptilidium ciliare	Liverwort	Leafy	Newly assembled	mitogenome
MK749459	Riccia fluitans	Liverwort	Complex thalloids	Newly assembled	mitogenome
NC_016122	Treubia lacunosa	Liverwort	Early diverging	GenBank	mitogenome
NC_037041	Tritomaria quinquedentata	Liverwort	Leafy	GenBank	mitogenome
NC_016121	Anomodon rugelii	Moss	Plagiotropic	GenBank	mitogenome
NC_024520	Atrichum angustatum	Moss	Early diverging	GenBank	mitogenome
NC_024519	Bartramia pomiformis	Moss	Orthotropic	GenBank	mitogenome
NC_031212	Brachythecium rivulare	Moss	Plagiotropic	GenBank	mitogenome
NC_024518	Buxbaumia aphylla	Moss	Early diverging	GenBank	mitogenome
NC_024515	Climacium americanum	Moss	Plagiotropic	GenBank	mitogenome
NC_024523	Funaria hygrometrica	Moss	Orthotropic	GenBank	mitogenome
NC_024516	Hypnum imponens	Moss	Plagiotropic	GenBank	mitogenome
NC_036945	Mielichhoferia elongata	Moss	Orthotropic	GenBank	mitogenome
NC_031390	Orthotrichum callistomum	Moss	Orthotropic	GenBank	mitogenome
NC_028040	Oxystegus tenuirostris	Moss	Orthotropic	GenBank	mitogenome
NC_013444	Physcomitrella patens	Moss	Orthotropic	GenBank	mitogenome
NC_024514	Ptychomnion cygnisetum	Moss	Plagiotropic	GenBank	mitogenome
NC_026540	Racomitrium ericoides	Moss	Orthotropic	GenBank	mitogenome
NC_027974	Sanionia uncinata	Moss	Orthotropic	GenBank	mitogenome
NC_024521	Sphagnum palustre	Moss	Early diverging	GenBank	mitogenome
NC_027515	Syntrichia filaris	Moss	Orthotropic	GenBank	mitogenome
NC_024290	Tetraphis pellucida	Moss	Early diverging	GenBank	mitogenome
NC_028191	Tetraplodon fuegianus	Moss	Orthotropic	GenBank	mitogenome
