# Supplementary material for: Potential of Transcript Editing Across Mitogenomes of Early Land Plants Shows Novel and Familiar Trends
Source: Int J Mol Sci. 2019 Jun 18;20(12):2963. doi: 10.3390/ijms20122963 (PMC6627324; doi:10.3390/ijms20122963)
Supplement: Supplementary file 1 [file ijms-20-02963-s001.zip › TableS10.xls]

## Sheet: Arkusz1
Gene	Base	Aneura pinguis	Bazzania trilobata	Blasia pusilla	Calypogeia integristipula	Fossombronia foveolata	Gymnomitrion concinnatum	Haplomitrium hookeri	Jungermannia sphaerocarpa	Metzgeria furcata	Pallavicinia lyellii	Pellia epiphylla	Pleurozia purpurea	Porella platyphylla	Ptillidium ciliare	Riccia fluitans	Treubia lacunosa	Tritomaria quinquedentata
atp4	29	1	1	0	0	1	0	0	0	0	1	1	0	0	1	0	0	0
	35	0	0	0	1	0	0	0	0	0	0	0	0	0	0	0	0	0
	49	0	0	0	0	0	0	1	0	0	0	0	0	0	0	0	0	0
	59	0	0	0	0	0	0	0	0	0	1	0	0	0	0	0	0	0
	62	0	0	0	0	0	0	1	0	0	1	0	0	0	0	0	0	0
	92	1	0	0	0	0	0	0	0	1	1	1	0	0	0	0	0	0
	152	1	1	0	1	1	1	1	1	1	1	1	1	1	1	0	1	1
	154	1	1	0	1	0	1	0	1	1	0	0	1	1	1	0	0	1
	188	1	0	0	0	0	0	0	0	0	0	0	0	0	0	0	0	0
	205	1	0	0	0	0	0	0	0	1	0	0	0	0	0	0	0	0
	230	0	0	0	0	0	0	0	0	0	0	0	0	0	0	0	1	1
	248	0	0	0	0	0	0	1	0	0	0	0	0	0	0	0	0	0
	358	0	0	1	0	0	0	0	0	0	0	0	0	0	0	0	0	0
	470	1	0	0	0	0	0	0	0	0	0	0	0	0	0	0	0	0
	485	1	0	0	0	0	0	0	0	0	0	0	0	0	0	0	0	0
	550	1	0	0	0	0	0	1	0	0	0	0	0	0	0	0	0	0
atp6	2	1	0	0	0	0	0	1	0	0	1	0	0	0	0	0	0	0
	7	0	0	0	0	0	0	1	0	0	0	0	0	0	0	0	0	0
	41	0	0	0	0	0	0	1	0	0	0	0	0	0	0	0	0	0
	67	1	1	0	0	1	1	0	1	1	1	0	1	1	1	0	0	1
	73	1	1	0	1	1	1	0	1	1	1	1	1	1	1	0	0	1
	77	0	0	0	0	0	0	0	0	0	0	1	0	0	0	0	0	0
	85	0	0	0	0	0	0	1	0	0	0	0	0	0	0	0	0	0
	92	0	0	0	0	1	0	0	0	0	0	0	0	0	0	0	0	0
	101	0	1	0	0	0	0	1	0	0	0	0	0	0	0	0	0	0
	116	0	0	0	0	0	0	0	1	0	0	0	0	0	0	0	0	0
	128	0	0	0	0	1	0	0	0	0	0	0	0	0	0	0	0	0
	146	0	0	0	0	0	0	1	0	0	0	0	0	0	0	0	0	0
	161	0	0	0	0	1	0	0	0	0	1	1	0	0	0	0	0	0
	175	0	0	0	0	0	0	1	0	0	0	0	0	0	0	0	0	0
	185	0	1	0	0	0	0	0	0	0	0	0	0	0	0	0	0	1
	188	0	0	0	0	0	0	1	0	0	1	0	0	0	0	0	0	0
	199	0	0	0	0	0	0	0	0	0	0	1	0	0	0	0	0	0
	206	1	0	0	0	0	0	0	0	0	0	1	0	0	0	0	0	0
	212	1	1	0	0	1	0	1	0	0	1	1	0	0	0	0	0	0
	218	0	0	0	0	1	0	1	0	0	0	1	1	0	0	0	0	0
	247	0	0	0	0	0	0	1	0	0	0	0	0	0	0	0	0	1
	265	1	0	0	0	0	0	0	0	0	0	0	0	0	0	0	0	0
	293	0	0	0	0	0	0	1	0	0	1	1	0	0	0	0	0	0
	296	0	0	0	0	1	0	1	0	1	0	1	0	0	1	0	0	0
	299	0	0	0	0	0	0	0	0	0	0	1	0	0	0	0	0	0
	304	1	0	0	1	0	1	0	0	1	1	1	0	1	1	0	0	0
	311	0	1	0	0	1	0	0	0	0	0	1	0	0	0	0	0	0
	353	1	0	0	0	1	0	0	0	1	1	1	0	0	1	0	0	0
	356	0	0	0	0	0	0	0	0	0	1	0	0	0	0	0	0	0
	365	0	0	0	0	1	0	1	0	0	0	1	0	0	0	0	0	0
	373	0	0	0	0	0	0	0	0	0	1	0	0	0	0	0	0	0
	376	0	0	0	0	0	0	1	0	0	0	0	0	0	0	0	0	0
	386	0	0	0	0	0	0	0	0	0	0	1	0	0	0	0	0	0
	401	0	0	0	0	1	0	0	0	0	0	0	0	0	0	0	0	0
	410	1	0	0	0	0	0	0	0	1	1	1	0	0	0	0	0	0
	431	0	0	0	0	0	0	0	0	0	0	1	0	0	0	0	0	0
	443	1	0	0	0	0	1	0	1	0	1	1	0	0	0	0	0	0
	482	1	1	0	0	1	0	0	0	0	0	1	0	0	0	0	0	0
	497	1	0	0	0	1	1	1	0	0	1	1	1	1	0	0	0	0
	502	0	0	0	0	1	0	0	0	0	1	0	0	1	1	0	0	0
	505	0	0	0	0	0	0	1	0	0	0	0	0	0	0	0	0	0
	508	1	0	0	0	1	0	1	0	1	1	0	0	0	0	0	0	0
	521	0	0	0	0	0	0	0	0	0	1	0	0	0	0	0	0	0
	539	0	0	0	0	0	0	1	0	0	0	0	0	0	0	0	0	0
	551	0	0	0	0	0	0	1	0	0	0	0	0	0	0	0	0	0
	569	0	0	0	0	0	0	1	0	0	0	1	0	0	0	0	0	0
	581	1	0	0	0	0	0	0	0	0	0	0	0	0	0	0	0	0
	595	0	1	0	0	0	0	1	0	0	1	1	0	0	0	0	0	0
	605	0	0	0	0	0	0	1	0	0	0	0	0	0	0	0	0	0
	623	0	0	0	0	0	0	0	1	0	0	1	0	0	0	0	0	0
	649	0	0	0	0	1	0	0	0	0	0	0	0	0	0	0	1	1
	665	1	0	0	0	1	0	0	0	1	1	1	1	1	1	0	0	1
	674	1	0	0	0	1	0	1	1	1	1	1	0	1	0	0	0	0
	695	1	0	0	0	1	0	1	1	1	1	1	1	1	1	0	0	0
	710	0	1	0	0	0	0	1	0	0	0	0	0	0	0	0	0	0
	719	1	0	0	0	0	0	1	0	0	0	1	0	0	0	0	0	0
	722	1	0	0	0	0	0	1	0	0	0	1	0	0	0	0	0	0
	724	0	1	0	0	0	0	1	0	0	1	0	0	0	0	0	0	0
	730	0	0	0	0	0	0	1	0	0	0	0	0	0	0	0	0	0
	734	0	0	0	0	0	0	1	0	0	1	1	1	1	1	0	0	0
	757	1	0	0	0	1	0	1	0	1	0	0	0	0	0	0	0	0
atp8	11	0	0	0	0	0	0	0	0	0	1	0	0	0	0	0	0	0
	25	0	0	0	0	1	0	0	0	0	0	0	0	0	0	0	0	0
	29	0	0	0	0	1	0	0	0	0	0	0	0	0	0	0	0	0
	43	0	0	0	0	1	0	0	0	0	0	0	0	0	0	0	0	0
	122	1	0	0	0	0	0	0	0	0	0	0	0	0	0	0	0	0
	230	1	0	0	0	1	0	1	0	0	1	1	0	0	0	0	0	0
	347	0	0	0	0	1	0	0	0	0	0	0	0	0	0	0	0	0
	374	0	0	0	0	1	0	0	0	0	0	0	0	0	0	0	0	0
	383	1	0	0	1	0	0	0	0	0	0	0	0	0	0	0	0	0
	397	1	0	0	0	0	0	0	0	0	0	0	0	0	0	0	0	0
	413	0	0	0	0	1	0	0	0	0	0	0	0	0	0	0	0	0
	418	0	0	0	0	0	0	0	0	0	0	1	0	0	0	0	0	0
	476	1	0	0	0	0	0	0	0	0	0	0	0	0	0	0	0	0
atp9	2	1	0	0	0	0	0	0	0	0	0	0	0	0	0	0	0	0
	20	0	0	0	0	0	0	1	0	0	1	0	0	0	0	0	0	0
	50	1	0	0	0	0	0	1	0	0	0	1	0	0	0	0	0	0
	65	1	0	0	0	0	0	1	0	1	1	1	0	0	0	0	0	0
	80	0	0	0	0	0	0	0	0	0	1	0	0	0	0	0	0	0
	83	0	1	0	0	0	0	1	0	1	0	1	0	0	0	0	0	0
	88	0	0	0	0	0	0	1	0	0	0	0	0	0	0	0	0	0
	92	0	0	0	0	0	0	1	0	0	1	1	0	0	0	0	0	0
	95	0	0	0	0	0	0	1	0	0	0	0	0	0	0	0	0	0
	122	0	0	0	0	0	0	1	0	0	0	1	0	0	0	0	0	0
	134	1	1	0	0	1	0	1	0	1	1	0	1	1	1	0	0	1
	142	0	0	0	0	0	0	1	0	0	0	0	0	0	0	0	0	0
	152	0	0	0	1	1	0	0	1	1	0	0	0	0	0	0	0	0
	157	0	0	0	0	1	0	0	0	0	0	0	0	0	0	0	0	0
	164	0	0	0	1	0	1	1	1	1	1	0	0	0	0	0	0	0
	182	1	0	0	1	1	0	1	1	0	0	1	1	1	0	0	0	0
	191	1	1	0	1	0	0	1	1	0	1	1	0	0	0	0	0	0
	194	0	0	0	0	0	0	1	0	0	1	0	0	0	0	0	0	0
	197	1	0	0	0	0	0	1	0	0	1	0	0	0	0	0	0	0
	203	1	0	0	0	1	0	1	0	1	1	1	0	1	1	0	0	0
	206	1	0	0	0	1	1	1	1	1	1	1	1	1	1	0	0	0
	209	0	0	0	0	1	0	0	0	0	1	0	0	0	0	0	0	0
	212	1	1	0	1	1	0	1	1	0	1	1	1	1	0	0	1	0
	220	0	0	0	0	1	0	0	0	0	1	1	0	1	1	0	0	0
	221	0	1	0	0	0	0	0	0	0	0	0	0	0	0	0	0	0
	223	1	1	0	0	1	1	1	1	1	1	1	1	1	1	0	0	0
cox1	2	1	0	0	0	0	0	1	0	0	0	0	0	0	0	0	0	0
	31	0	0	0	0	0	0	1	0	0	0	0	0	0	0	0	0	0
	59	0	1	0	1	1	0	1	0	0	1	1	1	0	0	0	0	0
	100	0	0	0	0	0	0	0	0	0	1	0	0	0	0	0	0	0
	106	0	0	0	0	0	0	1	0	0	0	0	0	0	0	0	0	0
	113	0	0	0	1	0	0	0	0	0	0	0	0	0	0	0	0	0
	128	0	0	0	0	0	0	1	0	0	0	0	0	0	0	0	0	0
	172	0	0	0	0	1	0	0	0	0	0	1	0	0	0	0	0	0
	179	0	1	0	0	0	0	0	0	0	0	0	0	0	0	0	0	0
	200	0	0	0	0	0	0	0	0	1	1	0	0	0	0	0	0	0
	203	0	1	0	0	0	1	1	1	0	0	0	0	0	0	0	1	1
	211	0	0	0	0	0	0	1	0	0	0	0	0	0	0	0	0	0
	212	0	0	0	0	0	0	0	0	0	0	0	0	0	0	0	1	0
	215	0	0	0	0	0	0	1	0	0	0	0	0	0	0	0	0	0
	245	0	0	0	0	1	0	1	0	0	1	1	0	0	1	0	0	0
	269	0	0	0	0	1	0	1	0	0	0	0	0	0	0	0	0	0
	293	0	0	0	0	0	0	0	0	0	1	0	0	0	0	0	0	0
	302	0	0	0	0	0	0	1	0	0	0	0	0	0	0	0	0	0
	313	0	0	0	1	1	0	0	0	0	0	0	0	0	0	0	0	0
	319	1	0	0	0	0	0	1	0	1	1	1	0	0	0	0	0	0
	323	0	0	0	0	0	0	1	0	0	0	0	0	0	0	0	0	0
	326	0	1	0	0	0	0	0	0	0	0	0	0	0	0	0	0	0
	347	0	0	0	0	1	0	0	0	0	0	1	0	0	0	0	0	0
	350	0	0	0	1	1	0	0	0	0	1	1	0	0	0	0	1	0
	355	0	0	0	0	0	0	1	0	0	0	0	0	0	0	0	0	0
	455	0	0	0	1	0	0	1	0	0	0	1	0	0	0	0	1	0
	461	1	0	0	1	1	0	1	0	1	1	0	0	0	0	0	0	1
	481	0	0	0	0	1	0	1	0	0	0	0	0	0	0	0	0	0
	503	0	0	0	0	1	0	1	0	0	0	1	0	0	0	0	0	0
	539	1	0	0	0	0	0	0	0	0	0	0	0	0	0	0	0	0
	560	0	0	0	0	0	0	1	0	0	0	1	0	0	0	0	0	0
	563	0	0	0	0	0	0	0	0	0	0	1	0	0	0	0	0	0
	568	1	0	0	0	1	0	1	0	0	0	1	0	0	0	0	0	0
	578	1	0	0	1	0	0	0	0	1	1	1	0	0	0	0	0	0
	593	1	0	0	0	1	1	1	1	1	1	1	0	0	1	0	0	0
	596	0	0	0	0	1	0	0	0	0	0	1	0	0	0	0	0	0
	599	0	0	0	0	0	0	0	0	0	0	1	0	0	0	0	0	1
	604	0	0	0	0	0	0	1	0	0	1	0	0	0	0	0	0	0
	617	0	1	0	0	0	0	1	0	0	0	0	0	0	0	0	0	0
	635	0	0	0	0	0	0	1	0	0	0	0	0	0	0	0	0	0
	667	0	0	0	0	0	0	1	0	0	0	0	0	0	0	0	0	0
	668	0	0	0	0	0	0	1	0	0	0	0	0	0	0	0	0	0
	670	0	0	0	0	0	0	1	0	0	0	0	0	0	0	0	0	0
	671	1	0	0	0	0	0	1	0	0	0	0	0	0	0	0	0	0
	701	0	0	0	0	0	0	1	0	0	1	1	0	0	0	0	0	0
	715	0	0	0	0	0	0	0	0	0	0	1	0	0	0	0	0	0
	716	0	0	0	0	1	0	1	0	0	0	0	0	0	0	0	0	0
	718	1	1	0	0	1	1	1	1	0	1	1	0	0	0	0	0	0
	724	0	0	0	0	1	0	0	0	0	0	0	0	0	0	0	0	0
	742	0	0	0	0	0	1	1	1	1	0	0	0	0	0	0	0	0
	749	1	1	0	1	1	1	1	0	0	0	1	0	0	0	0	0	1
	755	0	0	0	0	1	0	1	0	0	1	1	1	0	0	0	0	0
	764	0	0	0	0	0	0	1	0	0	0	0	0	0	0	0	0	0
	809	0	0	0	0	1	0	0	0	0	0	0	0	0	0	0	0	0
	812	0	0	0	0	0	0	1	0	0	1	0	0	0	0	0	0	0
	821	0	0	0	1	0	1	1	0	0	0	0	0	0	0	0	0	0
	869	1	0	0	0	0	0	1	0	0	0	1	0	0	0	0	0	0
	884	0	0	0	0	0	0	1	0	0	0	0	0	0	0	0	0	0
	886	0	0	0	0	0	0	0	0	0	1	0	0	0	0	0	0	0
	887	0	0	0	0	0	0	1	0	0	0	0	0	0	0	0	0	0
	899	0	0	0	1	0	0	0	0	0	0	0	0	0	0	0	0	1
	905	0	0	0	0	0	0	1	0	0	0	0	0	0	0	0	0	0
	922	0	0	0	0	0	0	1	0	0	0	0	0	0	0	0	0	0
	923	1	0	0	0	0	0	1	0	0	0	0	0	0	0	0	0	0
	962	0	0	0	0	0	1	1	0	0	0	0	0	0	0	0	0	0
	971	1	0	0	0	0	0	0	0	0	1	0	0	0	1	0	0	0
	976	1	1	0	0	0	0	1	0	1	0	1	0	0	0	0	0	0
	1040	0	1	0	1	0	0	0	0	0	0	0	0	0	0	0	0	0
	1046	1	0	0	0	0	0	1	0	0	1	1	0	0	1	0	0	1
	1049	0	1	0	0	0	0	1	1	0	1	1	0	0	0	0	0	0
	1052	0	0	0	0	0	0	1	0	0	0	1	0	0	0	0	0	0
	1082	1	0	0	0	0	0	1	0	0	1	1	0	1	1	0	0	0
	1090	0	0	0	0	0	0	1	0	0	0	0	0	0	0	0	0	0
	1109	0	0	0	0	0	0	0	0	0	0	1	0	0	0	0	0	0
	1127	0	0	0	0	0	0	1	0	0	0	0	0	0	0	0	0	0
	1138	0	0	0	0	0	0	1	0	0	0	0	0	0	0	0	0	0
	1139	0	0	0	0	0	0	1	0	0	1	1	0	0	0	0	0	0
	1151	0	0	0	0	0	0	1	0	0	0	0	0	0	0	0	0	0
	1153	0	0	0	0	0	0	1	0	0	0	0	0	0	0	0	0	0
	1169	0	0	0	0	0	0	1	0	0	0	1	0	0	0	0	0	0
	1175	1	0	0	0	0	0	0	0	1	0	0	1	1	1	0	0	0
	1189	0	0	0	0	0	0	1	0	0	1	1	0	0	0	0	0	0
	1195	0	0	0	0	0	0	1	0	0	0	1	0	0	0	0	0	0
	1217	0	0	0	0	1	0	0	0	1	1	1	0	1	0	0	0	0
	1249	0	0	0	0	0	0	1	0	0	0	0	0	0	0	0	0	0
	1250	0	0	0	0	1	0	0	0	0	1	0	0	0	0	0	0	0
	1252	1	0	0	0	1	0	1	0	1	0	1	1	0	0	0	0	0
	1261	0	0	0	0	0	0	1	0	0	0	0	0	0	0	0	0	0
	1262	0	0	0	0	1	0	0	0	0	0	1	0	0	0	0	0	0
	1265	0	0	0	0	0	0	0	0	0	0	1	0	0	0	0	0	0
	1277	1	0	0	0	0	0	0	1	1	1	0	0	0	0	0	0	1
	1282	1	0	0	0	1	0	1	0	1	1	1	0	0	0	0	0	0
	1283	1	0	0	0	0	0	1	0	0	1	0	0	0	0	0	0	0
	1285	0	0	0	0	0	0	1	0	0	0	0	0	0	0	0	0	0
	1286	0	0	0	0	0	0	1	0	0	0	0	0	0	0	0	0	0
	1301	1	0	0	0	0	0	0	0	0	0	1	0	0	0	0	1	1
	1357	0	0	0	0	0	1	0	0	0	0	0	0	0	0	0	0	0
	1405	0	0	0	0	0	0	1	0	0	0	0	0	0	0	0	0	0
	1406	0	0	0	0	0	0	1	0	0	0	1	0	0	0	0	0	0
	1408	0	0	0	0	1	0	1	0	1	1	1	0	1	0	0	0	1
	1412	0	0	0	0	0	0	1	0	0	1	1	0	0	0	0	0	0
	1427	1	0	0	0	0	0	1	0	0	0	0	0	0	0	0	0	0
	1430	0	1	0	0	0	0	1	0	0	1	1	0	0	0	0	0	0
	1436	1	0	0	0	1	0	1	0	0	1	0	0	0	0	0	0	0
	1496	1	0	0	0	0	0	1	0	0	0	0	0	0	0	0	0	0
	1534	0	0	0	0	0	0	0	0	0	1	0	0	0	0	0	0	0
	1535	0	0	0	0	0	0	1	0	0	0	0	0	0	0	0	0	0
cox2	2	0	0	0	0	0	0	1	0	0	1	0	0	0	0	0	0	0
	34	0	1	0	1	1	0	1	0	0	1	1	0	0	0	0	0	1
	52	0	0	0	0	0	0	1	0	0	1	0	0	0	0	0	0	0
	107	0	0	0	0	0	0	1	0	1	0	0	0	0	0	0	0	0
	122	0	0	0	0	0	0	1	0	0	0	0	0	0	0	0	0	0
	134	0	0	0	0	0	0	1	0	0	0	0	0	0	0	0	1	0
	143	0	0	0	0	0	0	1	0	0	1	0	0	0	0	0	0	0
	148	0	0	0	0	0	0	1	0	0	0	0	0	0	0	0	0	0
	152	0	0	0	0	1	0	0	0	0	0	1	0	0	0	0	0	0
	155	0	0	0	0	0	1	0	1	0	0	0	0	0	0	0	0	0
	157	0	0	0	0	1	0	0	0	0	0	0	0	0	0	0	0	0
	190	0	0	0	0	0	0	1	0	0	0	0	0	0	0	0	0	0
	247	1	0	0	0	1	0	0	0	0	1	1	0	0	0	0	0	0
	256	0	1	0	0	0	0	0	0	0	1	0	0	0	0	0	0	0
	272	1	0	0	0	0	0	1	0	0	1	1	0	0	0	0	0	0
	287	0	0	0	0	0	0	1	0	0	0	0	0	0	0	0	0	0
	292	1	0	0	0	0	0	0	0	0	0	1	0	0	0	0	0	0
	296	0	0	0	0	0	0	0	0	0	0	1	0	0	0	0	0	0
	302	1	0	0	0	1	0	1	0	1	0	1	0	0	0	0	0	0
	305	0	0	0	0	1	0	1	0	0	0	0	0	0	0	0	0	0
	307	0	0	0	0	0	0	0	0	1	0	0	0	0	0	0	0	0
	344	0	0	0	0	0	0	1	0	0	0	0	0	0	0	0	0	0
	364	0	0	0	0	0	0	1	0	0	0	0	0	0	0	0	0	0
	370	1	0	0	0	1	0	1	0	0	0	0	0	0	0	0	0	0
	376	0	0	0	0	0	0	1	1	0	1	0	0	0	0	0	0	0
	385	0	0	0	0	0	0	1	0	0	0	0	0	0	0	0	0	0
	421	0	0	0	0	0	0	0	0	0	0	1	0	0	0	0	0	0
	422	0	0	0	0	0	0	1	0	0	1	1	0	0	0	0	0	0
	452	0	0	0	0	0	0	1	0	0	0	0	0	0	0	0	0	0
	458	0	0	0	0	0	0	1	0	0	0	0	0	0	0	0	0	0
	467	0	1	0	0	0	0	1	0	0	0	0	0	0	0	0	0	0
	476	0	0	0	0	0	0	1	0	0	0	0	0	0	0	0	0	0
	518	0	0	0	0	0	0	1	0	0	0	0	0	0	0	0	0	0
	535	0	0	0	0	1	0	1	0	0	1	0	0	0	0	0	0	0
	548	0	0	0	0	0	0	1	0	0	0	0	0	0	0	0	0	1
	556	0	0	0	0	0	0	1	0	0	0	0	0	0	0	0	0	0
	572	0	0	0	0	0	0	1	0	0	1	1	0	0	0	0	0	0
	605	1	0	0	1	1	0	1	0	0	0	1	0	0	0	0	0	0
	623	0	0	0	0	1	0	0	0	0	0	0	0	0	0	0	0	0
	643	0	0	0	0	1	0	1	0	0	1	0	0	0	0	0	0	0
	667	0	0	0	0	0	0	0	0	0	1	0	0	0	0	0	0	0
	689	0	0	0	0	0	0	1	0	0	0	0	0	0	0	0	0	0
	698	0	0	0	0	0	0	0	0	0	1	0	0	0	0	0	0	0
	701	0	0	0	0	0	0	1	0	0	0	0	0	0	0	0	0	0
	712	1	0	0	0	0	0	0	0	1	0	0	0	0	0	0	0	0
	733	0	0	0	0	0	0	1	0	0	1	1	0	0	0	0	0	0
	754	0	0	0	0	0	0	1	0	0	0	0	0	0	0	0	0	0
cox3	26	0	0	0	0	1	0	1	0	0	0	0	0	0	0	0	0	0
	32	1	0	0	0	0	0	1	0	1	0	0	0	0	0	0	0	0
	89	1	0	0	0	0	0	1	0	0	0	0	0	0	0	0	0	0
	161	0	0	0	0	0	0	1	0	0	0	0	0	0	0	0	0	0
	227	0	0	0	0	0	0	1	0	0	0	0	0	0	0	0	0	0
	239	0	0	0	0	1	0	0	0	0	0	0	0	0	0	0	0	0
	245	0	0	0	0	0	0	0	0	0	0	1	0	0	0	0	0	0
	263	0	0	0	0	0	0	0	0	0	1	0	0	0	0	0	0	0
	266	0	0	0	0	0	0	1	0	0	0	1	0	0	0	0	0	0
	289	0	0	0	0	0	0	0	0	0	1	0	0	0	0	0	0	0
	290	0	0	0	0	0	0	0	0	0	1	0	0	0	0	0	0	0
	293	1	0	0	0	1	0	0	1	1	0	1	0	0	0	0	0	0
	298	0	0	0	0	0	0	1	0	0	0	0	0	0	0	0	0	0
	299	1	0	0	0	1	0	0	0	1	1	1	1	1	1	0	0	0
	301	0	0	0	0	0	0	1	0	0	0	1	0	0	0	0	0	0
	304	1	0	0	1	1	1	1	1	1	1	1	1	1	1	0	0	0
	314	1	1	0	0	1	0	1	0	1	1	1	1	1	1	0	0	0
	319	0	0	0	0	0	0	0	0	0	1	0	0	0	0	0	0	0
	322	0	0	0	0	1	0	0	0	0	1	0	0	0	0	0	0	0
	326	1	0	0	0	0	0	1	0	1	0	0	0	0	0	0	0	0
	355	1	0	0	0	0	1	1	0	0	0	0	0	0	0	0	0	0
	380	1	0	0	1	0	0	0	0	0	0	0	0	0	0	0	0	0
	404	0	0	0	0	0	0	1	0	0	0	1	0	0	0	0	0	0
	413	0	0	0	0	1	0	0	0	0	0	1	0	0	0	0	0	0
	419	1	0	0	0	1	0	1	0	1	0	0	0	0	0	0	0	0
	424	1	0	0	0	0	0	0	0	1	0	1	0	1	0	0	0	0
	440	0	0	0	0	0	0	1	0	0	0	1	0	0	0	0	0	0
	445	0	0	0	0	0	0	1	0	0	0	0	0	0	0	0	0	0
	497	1	0	0	0	0	0	0	0	0	0	1	0	0	0	0	0	0
	500	0	0	0	0	0	0	0	0	0	0	0	0	0	0	0	0	1
	509	1	0	0	0	0	0	0	0	0	0	0	0	0	0	0	0	0
	512	1	0	0	0	1	0	1	0	0	1	0	0	0	0	0	0	0
	515	0	0	0	0	0	0	1	0	1	0	0	0	0	0	0	0	0
	521	0	0	0	0	0	0	0	1	0	0	0	0	0	0	0	0	0
	526	1	0	0	0	0	0	0	0	1	0	0	0	0	0	0	0	0
	565	0	0	0	0	1	0	0	0	0	0	0	0	0	0	0	0	0
	566	1	0	0	0	0	0	0	0	0	0	0	0	0	0	0	0	0
	584	0	0	0	0	0	0	0	0	0	1	0	0	0	0	0	0	0
	599	1	0	0	0	0	0	1	0	0	1	1	0	0	0	0	0	0
	605	0	0	0	0	1	0	0	0	0	1	1	0	0	0	0	0	0
	650	0	0	0	0	1	0	1	0	0	0	1	0	0	0	0	0	0
	653	0	0	0	0	1	0	1	0	0	0	1	0	0	0	0	0	0
	680	0	0	0	0	0	0	1	0	0	0	0	0	0	0	0	0	0
	728	0	0	0	0	0	0	1	0	0	0	1	0	0	0	0	0	0
	730	1	0	0	0	0	0	0	0	0	0	0	0	0	0	0	0	0
	733	0	0	0	0	1	0	1	0	0	0	0	0	0	0	0	0	0
	740	0	0	0	0	1	0	1	0	0	0	0	0	0	0	0	0	0
	754	0	0	0	0	0	0	1	0	0	0	0	0	0	0	0	0	0
	758	0	1	0	1	1	0	1	0	0	1	0	0	0	0	0	0	0
	764	1	1	0	0	1	1	1	1	0	1	1	0	0	0	0	0	1
	766	1	0	0	1	1	1	0	0	1	1	1	0	1	1	0	0	1
	767	0	0	0	1	1	0	1	0	0	0	1	0	0	0	0	0	1
	796	0	0	0	0	0	0	0	0	0	0	1	0	0	0	0	0	0
nad1	2	0	0	0	0	0	0	1	0	0	0	0	0	0	0	0	0	0
	56	0	0	0	0	0	0	1	0	0	0	0	0	0	0	0	0	0
	59	0	0	0	0	0	0	1	0	0	0	0	0	0	0	0	0	0
	83	0	0	0	1	1	0	0	0	0	0	0	0	0	0	0	0	0
	152	0	0	0	0	0	0	0	0	0	0	1	0	0	0	0	0	0
	164	0	0	0	0	0	0	0	0	0	1	0	0	0	0	0	0	0
	182	0	0	0	0	1	0	1	0	0	0	0	0	0	0	0	0	0
	203	0	0	0	0	0	0	0	0	0	1	0	0	0	0	0	0	0
	230	1	0	0	0	1	0	1	0	0	0	0	0	0	0	0	0	0
	233	1	0	0	0	0	0	0	0	0	0	0	0	0	0	0	0	0
	248	1	1	0	0	1	0	1	1	1	1	1	0	0	0	0	0	0
	254	0	0	0	0	0	0	1	0	0	0	0	0	0	0	0	0	0
	260	0	0	0	0	0	0	1	0	0	0	1	0	0	0	0	0	0
	266	0	0	0	0	0	0	1	0	1	0	0	0	0	0	0	0	0
	274	1	0	0	0	0	0	0	0	0	0	0	0	0	0	0	0	0
	290	0	0	0	0	0	0	0	0	0	0	1	0	0	0	0	0	0
	310	0	1	0	0	0	0	1	0	0	1	0	0	0	0	0	0	0
	317	1	1	0	1	1	0	1	0	0	0	0	0	0	0	0	1	0
	332	0	0	0	0	0	0	1	0	0	0	0	0	0	0	0	0	0
	338	0	0	0	0	0	0	1	0	0	0	0	0	0	0	0	0	0
	341	0	0	0	0	0	0	0	0	0	0	1	0	0	0	0	0	0
	385	0	0	0	0	0	0	1	0	0	0	0	0	0	0	0	0	0
	410	0	0	0	0	0	0	1	0	0	0	0	0	0	0	0	0	0
	413	0	1	0	0	0	0	1	0	0	0	1	0	0	0	0	0	1
	422	0	0	0	0	0	0	1	0	0	0	0	0	0	0	0	0	0
	473	0	1	0	0	0	0	0	0	0	0	0	0	0	0	0	0	0
	499	0	0	0	0	0	0	1	0	0	0	0	0	0	0	0	0	0
	502	0	0	0	1	0	0	1	0	0	0	0	0	0	0	0	0	0
	524	0	0	0	0	0	0	1	0	0	0	0	0	0	0	0	0	0
	550	0	0	0	0	1	0	0	0	0	0	0	0	0	0	0	0	0
	575	0	0	0	0	0	0	1	0	0	0	0	0	0	0	0	0	0
	580	1	0	0	0	0	0	0	0	0	0	0	0	0	0	0	0	0
	586	0	1	0	0	0	0	1	0	1	1	0	0	0	0	0	0	0
	589	1	0	0	1	1	0	1	0	0	0	1	0	0	0	0	0	0
	593	0	0	0	0	0	0	0	1	0	0	0	0	0	0	0	0	0
	616	0	0	0	0	0	0	1	0	0	0	0	0	0	0	0	0	0
	617	0	0	0	0	1	0	1	0	0	0	1	0	0	0	0	0	0
	623	1	0	0	0	0	0	0	0	0	0	1	0	0	0	0	0	0
	644	0	0	0	0	0	0	1	0	0	0	0	0	0	0	0	0	0
	689	1	0	0	1	1	0	1	0	0	0	0	0	0	0	0	0	0
	691	0	0	0	0	0	0	0	0	0	0	1	0	0	0	0	0	0
	692	1	0	0	0	1	0	1	0	0	0	0	0	0	0	0	0	0
	695	1	0	0	0	1	0	1	0	0	1	0	0	0	0	0	0	0
	698	1	0	0	0	0	0	1	0	0	0	1	0	0	0	0	0	0
	734	0	0	0	0	0	0	1	0	0	1	0	0	0	0	0	0	0
	752	0	0	0	0	0	0	1	0	0	0	0	0	0	0	0	0	0
	764	0	1	0	0	0	0	0	0	0	0	0	0	0	0	0	0	0
	794	0	0	0	0	0	0	1	0	0	0	0	0	0	0	0	0	0
	805	0	0	0	1	0	0	0	0	0	0	0	0	0	0	0	0	0
	811	0	0	0	0	0	0	1	0	0	0	1	0	0	0	0	0	0
	821	0	0	0	1	0	0	0	0	0	0	0	0	0	0	0	0	0
	832	0	0	0	0	0	0	1	0	0	1	0	1	0	0	0	0	0
	833	0	0	0	0	0	0	1	0	0	0	0	0	0	0	0	0	0
	839	0	0	0	0	1	0	1	0	0	1	1	1	0	0	0	0	0
	853	0	0	0	0	0	0	0	0	0	1	0	0	0	0	0	0	0
	928	1	0	0	0	0	0	0	0	0	0	0	0	0	0	0	0	0
	937	1	0	0	0	0	0	0	0	0	0	0	0	0	0	0	0	0
	947	0	1	0	0	0	0	0	0	0	0	0	0	0	0	0	0	0
	950	1	0	0	0	0	0	0	0	1	0	0	1	0	0	0	0	0
	962	1	0	0	0	1	0	1	0	1	1	1	1	1	1	0	0	0
	965	0	0	0	0	0	0	1	0	0	0	0	0	0	0	0	0	0
	971	0	0	0	0	1	0	0	0	0	0	0	0	0	0	0	0	0
	985	0	0	0	0	0	0	1	0	0	0	0	0	0	0	0	0	0
nad2	28	0	0	0	0	0	0	0	0	0	1	0	0	0	0	0	0	0
	44	1	1	0	0	0	0	0	0	0	0	0	0	0	0	0	0	0
	65	1	0	0	0	0	0	0	0	1	0	0	0	0	0	0	0	0
	86	0	1	0	0	0	0	0	0	0	0	0	0	0	0	0	0	0
	131	0	0	0	0	0	0	1	0	0	0	0	0	0	0	0	0	0
	158	0	0	0	0	0	0	1	0	0	0	0	0	0	0	0	0	0
	161	0	0	0	0	0	0	1	0	0	0	0	0	0	0	0	0	0
	170	0	0	0	0	0	0	1	0	0	0	0	0	0	0	0	0	0
	194	1	0	0	0	0	0	0	0	0	0	0	0	0	0	0	0	1
	209	0	0	0	0	1	0	0	0	0	0	0	0	0	0	0	0	0
	224	0	0	0	0	0	0	1	0	0	0	0	0	0	0	0	0	1
	239	0	0	0	0	0	0	1	0	0	0	0	0	0	0	0	0	0
	257	0	1	0	0	0	0	0	0	0	0	0	0	0	0	0	0	0
	263	0	0	0	0	0	0	0	0	0	1	0	0	0	0	0	0	0
	287	0	0	0	0	0	0	1	0	0	0	0	0	0	0	0	0	0
	290	1	0	0	0	0	0	0	0	1	0	0	0	0	0	0	0	0
	308	1	1	0	1	0	1	0	1	1	0	0	1	1	1	0	0	1
	323	1	1	0	1	0	1	1	1	1	0	0	1	1	1	0	0	1
	347	1	0	0	0	1	0	1	0	0	0	0	0	0	0	0	0	0
	353	0	0	0	0	0	1	0	1	0	0	0	0	0	0	0	0	0
	356	0	0	0	0	0	0	1	1	1	0	0	0	0	0	0	0	0
	358	1	0	0	0	1	0	1	0	0	0	1	0	0	0	0	0	0
	364	1	0	0	0	0	0	1	0	1	0	1	0	0	0	0	0	0
	374	0	0	0	0	0	0	1	0	0	0	0	0	0	0	0	0	0
	398	1	1	0	0	1	0	1	1	1	1	1	0	0	0	0	0	0
	407	0	0	0	0	0	0	1	0	1	0	0	0	0	0	0	0	0
	425	0	0	0	0	0	0	1	0	0	0	0	0	0	0	0	0	0
	494	0	0	0	0	0	0	1	0	0	1	0	0	0	0	0	0	0
	509	0	0	0	0	0	0	1	0	0	1	0	0	0	0	0	0	0
	520	0	0	0	0	0	0	1	0	0	0	0	0	0	0	0	0	0
	523	0	0	0	0	0	0	1	0	0	0	0	0	0	0	0	0	0
	539	0	0	0	0	0	0	0	0	0	1	0	0	0	0	0	0	0
	544	1	1	0	0	0	0	0	0	0	0	0	0	0	0	0	0	0
	572	0	0	0	0	0	0	1	0	0	0	0	0	0	0	0	0	0
	662	0	0	0	0	0	0	1	0	0	0	0	0	0	0	0	0	0
	664	0	0	1	0	0	0	0	0	0	0	0	0	0	0	0	0	0
	674	1	0	0	0	0	0	0	0	1	0	0	0	0	0	0	0	0
	680	0	0	0	0	0	0	0	1	0	0	1	0	0	0	0	0	0
	683	0	0	0	0	0	0	1	0	0	0	0	0	0	0	0	0	0
	686	0	1	0	0	0	0	1	1	0	0	0	0	0	0	0	0	0
	707	0	0	0	0	0	0	1	0	0	0	0	0	0	0	0	0	0
	761	1	0	0	0	1	0	0	0	0	1	1	0	1	1	0	0	0
	763	0	0	0	0	0	0	1	0	0	0	0	0	0	0	0	0	0
	764	0	0	0	0	0	0	1	0	1	0	0	0	0	0	0	0	0
	766	0	0	0	0	0	0	1	0	0	0	0	0	0	0	0	0	0
	791	0	0	0	0	1	0	1	0	0	0	0	0	0	0	0	0	0
	803	0	0	0	0	0	0	0	0	0	0	1	0	0	0	0	0	0
	812	0	0	0	0	0	0	1	0	0	0	0	0	0	0	0	0	0
	838	0	0	0	0	1	0	0	0	0	0	0	0	0	0	0	0	0
	854	0	0	0	0	0	0	1	0	0	0	0	0	0	0	0	0	0
	856	1	0	0	0	0	0	0	0	0	0	0	0	0	0	0	0	0
	859	0	0	0	0	1	0	1	0	0	0	1	0	0	0	0	0	0
	899	0	0	0	0	0	0	0	0	0	1	0	0	0	0	0	1	0
	962	0	0	0	1	0	0	1	0	0	0	1	0	0	0	0	0	0
	976	1	0	0	0	0	0	0	0	0	0	0	0	0	0	0	0	0
	1007	0	0	0	0	0	0	0	0	0	0	1	0	0	0	0	0	0
	1016	1	1	0	1	1	1	0	1	1	1	1	1	1	1	0	0	1
	1024	0	0	0	0	0	0	1	0	0	0	0	0	0	0	0	0	0
	1046	1	1	1	1	1	1	1	1	1	1	0	1	1	1	1	0	1
	1049	0	0	0	0	0	0	1	0	0	1	0	0	0	0	0	0	0
	1142	1	0	0	0	0	0	1	1	1	0	1	1	1	1	0	0	0
	1154	0	0	0	0	1	0	1	0	0	0	0	0	0	0	0	0	0
	1159	0	0	0	1	0	0	1	0	0	0	1	0	0	0	0	0	0
	1190	0	0	0	0	0	0	1	0	0	0	0	0	0	0	0	0	0
	1192	0	0	0	1	0	1	0	0	1	1	0	0	0	0	0	0	0
	1223	0	0	0	0	1	0	0	0	0	0	0	0	0	0	0	0	0
	1241	1	0	0	0	0	0	1	0	0	0	0	0	0	0	0	0	0
	1250	0	0	0	0	0	0	1	0	0	0	0	0	0	0	0	0	0
	1271	0	0	0	0	0	0	0	0	1	0	0	0	0	0	0	0	0
	1279	1	0	0	0	0	0	0	0	1	0	0	0	1	1	0	0	0
	1297	0	0	0	0	0	0	0	0	0	0	0	0	0	0	0	1	0
	1316	0	0	0	0	0	0	1	0	0	1	0	0	0	0	0	0	0
	1376	1	0	0	0	0	0	1	0	0	0	0	0	0	0	0	0	0
	1391	0	0	0	0	0	0	0	0	1	0	0	0	0	0	0	0	0
	1393	0	0	0	0	0	1	0	1	0	1	0	0	0	0	0	0	1
	1394	0	0	0	0	0	0	0	1	1	0	0	0	0	0	0	0	0
	1397	0	0	0	0	0	1	0	0	0	0	0	0	0	0	0	1	0
	1403	0	0	0	0	0	0	0	0	0	1	1	0	0	0	0	0	0
	1406	0	0	0	0	0	0	0	1	0	0	0	0	0	0	0	0	0
	1409	0	0	0	0	0	0	1	0	0	1	0	0	0	0	0	0	0
	1412	1	1	0	1	1	0	1	1	1	1	1	1	0	1	0	0	0
	1427	1	0	0	0	0	1	1	0	1	0	0	0	0	0	0	0	0
	1436	0	0	0	0	0	0	0	0	0	1	0	0	0	0	0	0	0
	1460	1	0	0	0	0	0	1	0	0	0	0	0	0	0	0	0	0
nad3	2	1	1	0	0	0	0	0	0	0	0	0	0	0	0	0	0	0
	19	0	0	0	0	0	0	1	0	0	0	0	0	0	0	0	0	0
	20	1	0	0	0	0	0	0	0	0	0	0	0	0	0	0	1	0
	25	0	0	0	1	0	0	0	0	0	0	0	0	0	0	0	0	0
	29	1	0	0	0	1	0	0	0	0	0	0	0	0	0	0	0	0
	44	0	0	0	0	0	0	1	0	0	0	0	0	0	0	0	0	0
	53	1	0	0	0	0	0	0	0	1	0	0	0	0	0	0	0	0
	59	1	0	0	0	0	0	1	0	0	0	0	0	0	0	0	0	0
	74	0	0	0	0	0	0	1	0	0	0	0	0	0	0	0	0	0
	77	1	0	0	0	0	0	0	0	0	0	0	0	0	0	0	0	0
	98	0	0	0	0	1	0	1	0	0	1	0	0	0	0	0	1	0
	116	0	0	0	0	0	0	0	0	0	1	0	0	0	0	0	0	0
	124	1	0	0	0	1	0	1	0	1	1	1	1	1	0	0	0	0
	137	0	1	0	1	0	0	1	0	0	0	0	0	0	0	0	0	0
	146	0	0	0	0	1	0	1	0	0	0	0	0	0	0	0	0	0
	185	0	0	0	0	0	0	0	0	0	0	1	0	0	0	0	0	0
	190	0	0	0	0	0	0	1	0	0	1	0	0	0	0	0	0	0
	197	1	0	0	0	0	0	1	0	1	0	0	0	0	0	0	0	0
	200	0	0	0	0	1	0	1	0	0	1	1	0	0	0	0	0	0
	209	1	1	0	1	0	1	0	1	0	0	1	0	1	1	0	0	1
	215	1	1	0	1	0	1	1	1	0	0	0	1	1	1	0	0	1
	227	1	0	0	0	0	0	1	1	1	1	1	1	0	0	0	0	0
	230	0	0	0	0	0	1	0	1	0	1	1	0	0	0	0	0	0
	233	0	0	0	0	0	0	0	0	0	0	1	0	0	0	0	0	0
	247	0	0	0	0	0	0	1	0	0	0	0	0	0	0	0	0	0
	251	0	1	0	0	1	0	1	0	1	0	1	0	0	0	0	0	0
	266	1	1	0	1	1	1	0	1	1	1	1	1	1	1	0	0	1
	287	0	0	0	0	0	0	1	0	0	0	0	0	0	0	0	0	0
	292	1	0	0	0	0	0	0	0	0	0	0	0	0	0	0	0	0
	293	1	0	0	0	0	0	0	0	0	0	0	0	0	0	0	0	0
	296	1	0	0	1	0	0	1	1	0	0	0	0	0	0	0	0	0
	298	1	1	0	1	0	1	0	1	1	0	0	1	1	0	0	0	1
	299	1	0	0	0	0	0	1	0	0	0	0	0	0	0	0	0	0
	305	0	1	0	1	1	1	1	1	0	1	1	0	0	1	0	0	1
	317	1	1	0	0	0	0	1	1	1	1	0	0	0	0	0	0	0
	320	0	0	0	0	0	0	0	0	0	0	1	0	0	0	0	0	0
	322	0	0	0	0	0	0	1	0	0	0	0	0	0	0	0	0	0
	349	0	1	0	1	0	0	0	0	0	0	0	0	0	0	0	0	0
nad4	2		0	0	0	1	0	0	0	1	0	0	1	0	0	0	0	0
	5	0	0	0	0	0	0	1	0	0	0	0	0	0	0	0	0	0
	25	1	0	0	0	0	0	1	0	1	1	0	0	0	0	0	0	0
	35	0	0	0	0	0	0	1	0	0	0	0	0	0	0	0	0	1
	50	1	0	0	0	0	0	0	0	0	0	0	0	0	0	0	0	0
	80	0	0	0	0	0	0	0	0	0	1	0	0	0	0	0	0	0
	86	0	0	0	0	0	0	0	0	0	0	0	1	0	0	0	0	0
	94	0	0	0	0	0	0	0	0	0	1	0	0	0	0	0	0	0
	145	0	0	0	0	1	0	1	0	0	0	0	0	0	0	0	0	0
	154	0	0	0	0	0	0	1	0	0	0	0	0	0	0	0	0	0
	158	0	0	0	0	0	0	1	0	0	0	1	0	0	0	0	0	0
	160	0	0	0	0	0	0	0	0	0	1	0	0	0	0	0	0	0
	161	0	1	0	1	1	0	0	0	0	0	1	0	0	0	0	0	0
	163	1	0	0	0	0	0	0	0	0	0	0	0	0	0	0	0	0
	164	0	0	0	0	0	0	1	0	0	0	0	0	0	0	0	0	0
	166	0	0	0	0	0	0	1	0	0	0	0	0	0	0	0	0	0
	175	1	0	0	0	0	0	0	0	0	0	0	0	0	0	0	0	0
	176	0	0	0	0	0	0	0	0	0	1	0	0	0	0	0	0	0
	232	1	1	0	1	1	1	0	1	1	1	1	1	0	1	0	0	1
	268	0	0	0	0	0	0	1	0	0	0	0	0	0	0	0	0	0
	272	1	0	0	0	1	0	1	0	1	0	0	0	0	0	0	0	0
	275	0	0	0	0	1	0	0	0	0	0	0	0	0	0	0	0	0
	278	0	0	0	0	1	0	0	0	0	0	0	0	0	0	0	0	0
	296	0	0	0	0	1	0	1	0	0	1	0	0	0	0	0	0	0
	299	0	0	0	0	0	0	1	1	0	0	0	0	0	0	0	0	0
	310	1	0	0	0	0	0	1	0	1	0	0	0	0	0	0	0	0
	317	0	0	0	0	1	0	1	0	0	0	0	0	0	0	0	0	0
	325	1	1	0	0	0	0	0	0	1	0	0	0	0	0	0	0	0
	328	0	1	0	0	0	0	0	0	0	0	0	0	0	0	0	0	0
	349	0	0	0	0	0	0	1	0	0	0	0	0	0	0	0	0	0
	350	0	0	0	0	0	0	1	0	0	0	0	0	0	0	0	0	0
	370	1	0	0	0	0	0	0	0	0	0	0	0	0	0	0	0	0
	371	1	0	0	0	0	0	1	0	0	0	0	0	0	0	0	0	0
	376	1	0	0	0	0	0	1	1	1	1	0	0	0	0	0	0	0
	385	0	0	0	0	0	0	1	0	0	0	0	0	0	0	0	0	0
	389	1	1	0	0	1	0	0	1	1	1	1	1	0	1	0	0	0
	401	1	1	0	0	0	0	0	0	0	1	0	0	0	0	0	0	0
	403	0	1	0	0	1	0	1	0	0	1	1	0	0	0	0	0	0
	406	0	0	0	0	1	0	1	0	0	1	1	0	0	0	0	0	0
	410	1	0	0	0	1	0	1	0	0	0	0	0	0	0	0	0	0
	425	0	0	0	0	0	0	1	0	0	0	0	0	0	0	0	0	0
	427	0	0	0	0	0	0	1	0	0	0	0	0	0	0	0	0	0
	436	1	1	0	0	1	0	1	0	1	1	1	1	1	1	0	0	0
	437	1	1	0	0	0	0	0	0	1	0	0	0	0	0	0	0	0
	449	0	0	0	0	0	0	0	0	0	0	1	0	0	0	0	0	0
	478	1	0	0	0	0	0	0	0	0	0	0	0	0	0	0	0	0
	548	1	0	0	0	0	0	0	0	0	0	0	0	0	0	0	0	0
	575	1	0	0	0	1	0	0	0	0	1	1	0	0	1	0	0	1
	578	0	0	0	0	0	0	1	0	0	1	0	0	0	0	0	0	0
	599	1	0	0	0	1	0	0	0	0	1	1	0	0	0	0	0	0
	611	0	0	0	0	0	0	0	0	0	1	0	0	1	1	0	0	0
	649	1	0	0	0	0	0	0	0	0	0	1	0	0	0	0	0	0
	658	1	0	0	0	0	0	0	0	0	0	0	0	0	0	0	0	0
	673	1	0	0	0	0	0	0	0	0	0	0	0	0	0	0	0	0
	706	1	0	0	0	1	0	1	0	1	1	0	0	0	0	0	0	0
	752	1	0	0	0	0	0	0	0	0	0	0	0	0	0	0	0	0
	755	1	1	0	0	1	0	1	1	0	1	0	0	0	0	0	0	0
	767	1	0	0	0	0	0	1	0	0	0	0	0	0	0	0	0	0
	770	1	1	0	0	0	1	1	1	1	1	1	0	0	0	0	0	0
	776	1	0	0	0	1	0	0	0	0	1	0	0	0	0	0	0	0
	784	0	0	0	0	0	0	1	0	0	0	0	0	0	0	0	0	0
	794	0	0	0	0	0	0	0	0	0	0	0	0	0	1	0	0	0
	815	0	0	0	0	0	0	1	0	0	0	0	0	0	0	0	0	0
	830	0	0	0	0	1	0	0	1	0	0	1	0	0	0	0	0	0
	832	1	0	0	0	0	0	1	0	1	0	1	0	0	0	0	0	0
	836	1	0	0	0	0	0	1	1	1	0	0	0	0	0	0	0	0
	857	1	1	0	0	0	0	0	0	0	0	1	0	0	0	0	0	0
	872	0	0	0	0	0	0	1	0	0	0	0	0	0	0	0	0	0
	877	0	0	0	0	0	0	0	0	0	1	0	0	0	0	0	0	0
	934	1	1	0	1	0	0	0	0	0	0	0	0	0	0	0	0	0
	947	0	0	0	0	0	0	1	0	0	0	0	0	0	0	0	0	0
	956	0	0	0	0	0	0	1	0	0	0	0	0	0	0	0	0	0
	971	0	0	0	0	0	0	1	0	0	0	0	0	0	0	0	0	0
	977	1	0	0	0	1	0	0	0	0	0	0	0	0	0	0	0	1
	1007	0	0	0	0	0	0	0	0	0	0	1	0	0	0	0	0	0
	1028	0	1	0	1	1	1	0	1	0	0	1	0	0	0	0	0	0
	1033	0	0	0	0	1	0	1	0	0	0	1	0	0	0	0	0	0
	1036	0	0	0	0	0	0	1	0	0	0	0	0	0	0	0	0	0
	1043	1	1	0	1	1	0	0	0	0	0	0	0	0	0	0	0	0
	1045	0	0	0	0	0	1	0	1	0	0	0	0	0	0	0	0	0
	1046	1	0	0	0	0	0	0	0	1	0	1	0	0	0	0	0	0
	1049	1	0	0	0	0	1	0	1	0	1	1	0	0	0	0	0	0
	1055	0	1	0	0	0	0	0	0	0	0	0	0	0	0	0	0	0
	1064	1	0	0	0	0	0	1	0	1	1	0	0	0	0	0	0	0
	1130	1	0	0	1	1	0	1	0	1	0	1	0	1	1	0	0	0
	1132	0	0	0	0	0	0	0	0	0	0	1	0	0	0	0	0	0
	1142	0	0	0	0	0	0	1	0	0	0	0	0	0	0	0	0	0
	1145	0	0	0	0	1	0	0	1	0	1	0	0	0	0	0	0	0
	1148	0	0	0	0	0	0	0	0	0	1	0	0	0	0	0	0	0
	1150	0	0	0	0	1	0	1	0	0	0	0	0	0	0	0	0	0
	1151	0	0	0	0	1	0	0	1	0	1	1	0	0	0	0	0	0
	1157	0	1	0	0	0	0	0	1	0	1	1	0	0	0	0	0	0
	1166	0	0	0	0	0	0	1	0	0	0	0	0	0	0	0	0	0
	1190	0	0	0	0	1	0	1	0	0	0	0	0	0	0	0	0	0
	1205	0	0	0	0	1	0	1	0	0	1	1	0	0	0	0	0	0
	1282	0	0	0	0	1	0	0	0	0	0	1	0	0	0	0	0	0
	1289	1	0	0	0	1	0	0	0	1	1	1	0	1	1	0	0	0
	1307	0	0	0	0	1	0	0	0	0	0	0	0	0	0	0	0	0
	1322	1	0	0	0	0	0	0	0	0	0	0	0	0	0	0	0	0
	1340	0	0	0	0	0	0	1	0	0	0	0	0	0	0	0	0	0
	1355	1	0	0	0	0	0	0	0	0	0	0	0	0	0	0	0	0
	1376	0	0	0	0	0	0	0	0	0	0	0	0	0	0	0	1	0
	1394	1	1	0	1	1	1	0	1	1	1	1	1	1	1	0	0	1
	1400	0	0	0	0	0	0	0	1	0	0	0	0	0	0	0	0	0
	1405	1	0	0	0	1	0	1	0	0	0	0	0	0	0	0	0	0
	1433	0	1	0	1	0	0	0	0	0	0	0	0	0	0	0	0	0
nad4L	2	1	0	0	0	1	0	1	0	0	1	1	1	0	1	0	0	0
	8	0	0	0	0	1	0	0	0	0	0	0	0	0	0	0	0	0
	20	1	0	0	0	0	0	0	0	0	0	0	0	0	0	0	0	0
	28	0	0	0	0	0	0	1	0	0	0	0	0	0	0	0	0	0
	32	0	0	0	0	0	0	1	0	0	0	0	0	0	0	0	0	0
	38	1	0	0	0	0	0	0	0	0	0	0	0	0	0	0	0	0
	41	0	0	0	0	0	0	1	0	0	1	0	0	0	0	0	0	0
	47	0	0	0	0	1	0	0	0	0	0	0	0	0	0	0	0	0
	64	0	0	0	0	0	0	1	0	0	0	0	0	0	0	0	0	0
	86	0	0	0	0	0	0	1	0	0	0	0	0	0	0	0	0	0
	95	1	1	0	1	1	1	0	1	1	1	1	1	1	1	0	0	0
	100	1	1	0	1	1	1	0	1	1	1	0	1	1	1	0	0	0
	116	0	0	0	0	0	0	0	0	0	1	0	0	0	0	0	0	0
	125	0	0	0	0	0	0	0	0	0	0	1	0	0	0	0	0	0
	131	0	1	0	0	0	0	0	0	0	0	0	0	0	0	0	0	0
	148	0	0	0	0	1	0	1	0	0	0	0	0	0	0	0	0	0
	154	0	0	0	0	1	0	0	0	0	1	0	0	0	0	0	1	0
	158	1	0	0	0	0	0	0	1	1	1	0	1	0	0	0	0	1
	179	0	0	0	0	0	0	1	0	0	0	0	0	0	0	0	0	0
	197	0	0	0	1	0	0	1	0	0	0	0	0	0	0	0	0	1
	230	0	1	0	0	0	0	1	0	0	0	0	0	0	0	0	0	0
	239	1	0	0	0	1	0	1	0	0	0	0	0	1	1	0	0	0
	250	0	0	0	0	1	0	0	0	0	0	0	0	0	0	0	0	0
	251	1	1	0	0	1	0	1	0	1	1	1	1	0	0	0	0	1
nad5	2	1	0	0	0	0	0	1	0	0	0	0	0	0	0	0	0	0
	4	0	0	0	0	0	0	1	0	0	0	0	0	0	0	0	0	0
	40	0	1	0	0	0	0	0	0	0	0	0	0	0	0	0	0	0
	65	0	1	0	0	0	0	1	0	0	0	0	0	0	0	0	0	0
	68	0	0	0	0	0	0	1	0	0	0	0	0	0	0	0	0	0
	83	0	0	0	0	0	1	0	1	0	0	0	0	0	0	0	0	0
	118	0	0	0	0	0	0	0	0	0	0	1	0	0	0	0	0	0
	122	0	0	0	0	0	0	1	0	0	0	0	0	0	0	0	0	0
	130	1	0	0	0	0	0	1	0	0	1	0	0	0	0	0	0	1
	169	1	0	0	0	0	0	0	0	0	0	0	0	0	0	0	0	0
	176	0	0	0	0	0	0	1	0	0	0	0	0	0	0	0	0	0
	190	0	0	0	0	0	0	1	0	0	0	1	0	0	0	0	0	1
	206	1	0	0	0	1	0	0	0	1	1	1	0	0	0	0	0	0
	220	0	0	0	0	0	0	1	0	0	1	1	0	0	0	0	0	0
	227	0	0	0	0	0	0	1	0	0	1	0	0	0	0	0	0	0
	230	0	0	0	0	1	0	1	0	0	1	0	0	0	0	0	0	0
	233	1	1	0	1	1	0	1	0	0	1	1	0	0	0	0	0	0
	242	0	0	0	0	1	0	0	0	0	0	0	0	0	0	0	0	0
	298	0	0	0	0	0	0	1	0	0	0	0	0	0	0	0	0	0
	343	0	0	0	0	0	0	0	0	0	0	0	0	0	0	0	0	1
	346	0	0	0	0	0	0	1	0	0	0	0	0	0	0	0	0	0
	358	1	0	0	0	1	0	1	0	0	0	0	0	0	0	0	0	0
	359	1	0	0	0	0	0	1	0	0	0	1	0	0	0	0	0	0
	365	1	0	0	0	0	0	0	0	1	0	0	0	0	0	0	0	0
	368	0	0	0	0	0	0	1	0	0	0	0	0	0	0	0	0	0
	371	0	0	0	0	0	0	0	0	0	1	0	0	0	0	0	0	0
	374	0	1	0	0	1	0	1	0	0	1	1	0	0	1	0	0	0
	380	0	1	0	0	0	0	1	0	0	0	1	0	0	0	0	0	0
	398	1	0	0	0	1	0	1	1	0	1	1	0	0	0	0	0	0
	418	0	0	0	1	0	0	0	0	0	0	0	0	0	0	0	0	0
	434	0	0	0	0	0	0	1	0	0	0	1	0	0	0	0	0	0
	439	0	0	0	0	0	0	1	0	0	1	0	0	0	0	0	0	0
	506	0	0	0	0	0	0	1	0	0	0	1	0	0	0	0	0	0
	533	0	0	0	0	1	0	0	0	0	0	1	0	0	0	0	0	0
	553	0	0	0	0	0	0	1	0	0	1	0	0	0	0	0	0	0
	557	0	0	0	0	0	0	1	0	0	0	0	0	0	0	0	0	0
	566	0	0	0	0	0	0	0	0	1	1	0	0	0	0	0	0	0
	580	0	1	0	0	0	0	0	0	0	0	0	0	0	0	0	0	0
	581	0	0	0	0	0	0	1	0	0	0	1	0	0	0	0	0	0
	583	0	1	0	0	0	0	1	0	0	0	0	0	0	0	0	0	0
	611	1	0	0	0	0	0	0	0	0	0	0	0	0	0	0	0	0
	638	0	0	0	0	0	0	1	0	0	0	0	0	0	0	0	0	0
	640	0	0	0	0	0	0	1	0	0	0	1	0	0	0	0	0	0
	673	1	0	0	1	1	0	1	0	1	1	1	1	1	1	0	0	1
	677	0	0	0	0	0	0	0	0	0	0	1	0	0	0	0	0	0
	680	0	0	0	0	0	0	1	0	0	0	0	0	0	0	0	0	0
	683	0	0	0	0	0	0	1	0	0	0	0	0	0	0	0	0	0
	686	0	0	0	0	0	0	0	0	1	0	0	0	0	0	0	0	0
	722	0	0	0	0	0	0	1	0	0	0	0	0	0	0	0	0	0
	730	1	0	0	1	0	0	1	0	0	1	0	0	0	0	0	0	0
	773	0	0	0	0	1	0	0	0	0	0	0	0	1	1	0	0	0
	791	0	0	0	0	1	0	1	0	0	1	1	0	0	0	0	0	0
	806	0	0	0	0	0	0	0	0	0	0	1	0	0	0	0	0	0
	809	1	0	0	0	1	0	1	0	1	1	0	0	0	0	0	0	0
	815	0	1	0	0	0	0	0	0	0	0	0	0	0	0	0	0	0
	823	0	0	0	0	0	0	1	0	0	0	0	0	0	0	0	0	0
	833	0	0	0	0	0	0	1	0	0	0	1	0	0	0	0	0	0
	836	0	0	0	0	0	0	0	0	0	0	1	0	0	0	0	0	0
	844	0	0	0	0	0	0	0	0	0	0	0	0	0	0	0	0	1
	875	0	0	0	0	0	0	0	0	0	0	1	0	0	0	0	0	0
	884	1	0	0	0	0	0	0	0	1	0	0	0	0	0	0	0	0
	893	0	0	0	0	1	0	0	0	0	0	1	0	0	0	0	0	0
	896	1	0	0	0	0	0	0	0	0	0	0	0	0	0	0	0	0
	917	0	0	0	0	1	0	0	0	0	1	0	0	0	0	0	0	0
	929	0	0	0	0	0	0	1	0	0	0	0	0	0	0	0	0	0
	949	0	0	0	0	0	0	1	0	0	1	0	0	0	0	0	0	0
	955	0	0	0	0	0	0	1	0	0	0	1	0	0	0	0	0	0
	965	1	1	0	1	0	1	1	1	1	1	1	1	0	1	0	0	1
	974	0	0	0	0	0	0	1	0	0	0	0	0	0	0	0	0	0
	985	0	1	0	0	0	0	0	0	0	1	0	0	0	0	0	0	0
	994	0	0	0	0	0	1	0	1	0	0	0	0	0	0	0	0	0
	1016	0	0	0	0	0	0	1	0	0	0	0	0	0	0	0	0	0
	1022	0	0	0	0	0	0	0	0	1	1	0	0	0	0	0	0	0
	1036	0	0	0	0	1	0	1	0	0	0	0	0	0	0	0	0	0
	1040	0	0	0	0	0	0	1	0	0	0	0	0	0	0	0	0	0
	1058	0	0	0	0	0	0	1	0	1	0	0	0	0	0	0	0	0
	1138	0	0	0	0	0	0	0	0	0	0	0	0	0	0	0	1	0
	1151	0	0	0	0	0	0	1	0	0	0	0	0	0	0	0	0	0
	1157	0	0	0	0	0	0	1	0	0	0	0	0	0	0	0	0	0
	1169	0	0	0	0	0	0	1	0	0	0	0	0	0	0	0	0	0
	1175	1	0	0	0	1	0	0	0	0	0	0	0	0	0	0	0	0
	1189	1	0	0	0	0	0	0	0	0	0	0	0	0	0	0	0	0
	1190	0	0	0	0	0	0	1	0	0	0	0	0	0	0	0	0	0
	1204	0	0	0	0	0	0	0	0	0	1	0	0	1	0	0	0	0
	1207	0	0	0	0	0	0	1	0	0	0	0	0	0	0	0	0	0
	1223	1	1	0	1	1	1	1	1	1	0	1	1	1	1	0	0	1
	1229	0	0	0	0	1	0	0	0	0	1	1	0	0	0	0	0	0
	1234	0	0	0	0	0	0	1	0	0	0	0	0	0	0	0	0	0
	1270	0	1	0	0	0	0	0	0	0	0	0	0	0	0	0	0	0
	1312	0	1	0	0	0	0	0	0	0	0	0	0	0	0	0	0	0
	1322	0	0	0	0	0	0	1	0	0	0	0	0	0	0	0	0	0
	1328	0	0	0	0	0	0	1	0	0	0	0	0	0	0	0	0	0
	1333	0	0	0	0	0	0	1	0	0	1	0	0	0	0	0	0	1
	1337	0	0	0	0	0	0	1	0	0	1	0	0	0	0	0	0	0
	1394	1	0	0	0	0	0	0	0	0	0	0	0	0	0	0	0	0
	1418	0	0	0	0	1	0	0	0	0	0	0	0	0	0	0	0	0
	1423	0	0	0	0	0	0	1	0	0	0	0	0	0	0	0	0	0
	1439	0	0	0	0	0	0	0	0	0	1	0	0	0	0	0	0	0
	1448	0	0	0	0	0	0	0	0	0	1	0	0	0	0	0	0	0
	1472	1	1	0	0	1	1	0	1	1	1	0	1	1	1	0	0	1
	1484	0	0	0	0	0	0	1	0	0	0	0	0	0	0	0	0	0
	1486	0	0	0	0	0	0	1	0	0	0	0	0	0	0	0	0	0
	1499	1	0	0	0	0	0	0	0	1	1	0	0	0	0	0	0	0
	1502	0	0	0	0	1	0	0	0	0	0	0	0	0	0	0	0	0
	1559	0	0	0	0	0	0	1	0	1	0	0	0	0	0	0	0	0
	1565	0	0	0	0	0	0	1	0	0	0	0	0	0	0	0	0	0
	1589	1	0	0	0	0	0	0	0	1	0	0	1	0	0	0	0	0
	1601	0	0	0	0	0	0	0	0	0	0	0	0	0	0	0	1	0
	1625	0	0	0	0	0	0	0	0	0	1	0	0	0	0	0	0	0
	1634	0	0	0	0	0	0	0	0	0	0	1	0	0	0	0	0	0
	1639	1	1	0	1	0	1	0	1	1	0	0	1	1	1	0	0	1
	1678	0	0	0	0	0	0	1	0	0	0	0	0	0	0	0	0	0
	1715	0	0	0	1	0	0	0	0	0	0	0	0	0	0	0	0	0
	1742	0	0	0	0	0	0	1	0	0	0	0	0	0	0	0	0	0
	1775	1	0	0	0	0	0	1	0	0	0	0	0	0	0	0	0	0
	1799	1	0	0	0	0	0	0	0	0	0	1	0	0	0	0	0	0
	1873	0	0	0	0	0	0	1	0	0	0	0	0	0	0	0	0	0
	1886	0	0	0	0	0	0	0	0	0	0	1	0	0	0	0	0	0
	1904	0	0	0	0	1	0	0	0	0	0	0	0	1	1	0	0	0
	1912	0	0	0	0	0	0	0	0	0	1	0	0	0	0	0	0	0
	1918	0	0	0	0	0	0	1	0	0	0	0	0	0	0	0	0	0
	1931	0	0	0	0	0	0	1	0	0	1	0	0	0	0	0	0	0
	1967	0	0	0	0	1	0	0	0	0	0	0	0	0	0	0	0	0
	1978	0	0	0	0	0	0	1	0	0	0	0	0	0	0	0	0	0
nad6	2	1	0	0	1	1	1	1	1	1	1	0	1	1	1	0	0	1
	23	0	0	0	0	0	0	0	0	0	1	0	0	0	0	0	0	0
	29	0	1	0	0	0	0	0	0	0	0	0	0	0	0	0	0	0
	35	1	0	0	0	1	0	1	0	1	1	1	0	1	1	0	0	0
	38	0	0	0	0	0	0	0	0	0	1	0	0	0	0	0	0	0
	53	0	0	0	0	1	0	0	0	0	0	0	0	0	0	0	0	0
	86	0	0	0	0	0	1	0	1	0	0	0	0	0	0	0	0	1
	92	1	1	0	0	0	1	1	1	0	0	1	0	0	0	0	0	1
	98	1	0	0	1	1	0	1	0	1	1	1	1	0	1	0	0	1
	106	1	1	0	1	1	1	1	1	1	1	1	1	1	1	0	0	1
	122	0	0	0	0	0	0	0	0	0	1	0	0	0	0	0	0	0
	125	0	0	0	0	0	0	1	0	0	0	0	0	0	0	0	0	0
	131	0	0	0	0	0	0	1	0	0	1	0	0	0	0	0	0	0
	140	1	0	0	1	0	0	0	0	1	1	1	1	1	1	0	0	0
	146	0	0	0	0	0	0	1	0	0	0	1	0	0	0	0	0	0
	149	0	0	0	0	0	0	1	0	0	0	0	0	0	0	0	0	1
	161	0	0	0	0	0	0	1	0	0	0	0	0	0	0	0	0	0
	164	0	0	0	0	1	0	1	0	1	0	1	0	0	0	0	0	0
	176	0	0	0	0	0	0	1	0	0	0	0	0	0	0	0	0	0
	191	1	0	0	0	0	0	1	0	0	0	0	0	0	0	0	0	0
	194	1	0	0	0	1	0	1	0	1	1	1	1	1	1	0	0	0
	197	1	0	0	0	1	0	0	0	0	0	1	0	0	0	0	0	0
	200	1	0	0	0	1	0	1	0	1	1	1	1	1	1	0	0	0
	203	0	0	0	0	0	0	1	0	0	0	0	0	0	0	0	0	0
	206	0	0	0	0	1	0	0	0	0	0	0	0	0	0	0	0	0
	209	0	0	0	0	0	0	0	0	0	1	1	0	0	0	0	0	0
	212	0	1	0	0	1	0	1	0	0	0	0	0	0	0	0	0	0
	224	1	0	0	0	1	0	0	0	1	1	1	1	0	1	0	0	0
	290	0	0	0	0	0	0	1	0	0	0	0	0	0	0	0	0	0
	296	0	0	0	0	0	0	1	0	0	0	0	0	0	0	0	0	0
	307	0	0	0	0	0	0	1	0	0	0	0	0	0	0	0	0	0
	311	0	0	0	0	0	0	1	0	0	0	0	0	0	0	0	0	0
	353	1	1	0	1	1	1	1	1	1	1	0	1	1	1	0	0	1
	382	1	0	0	0	0	0	0	0	0	0	0	0	0	0	0	0	0
	413	1	0	0	0	0	0	0	0	1	0	0	1	1	1	0	0	0
	422	0	0	0	0	0	0	1	0	0	0	0	0	0	0	0	0	0
	431	0	0	0	0	0	0	1	0	0	1	0	0	0	0	0	0	0
	434	0	0	0	0	0	0	1	0	0	0	0	0	0	0	0	0	0
	452	0	0	0	0	0	0	1	0	0	0	0	0	0	0	0	0	0
	455	1	0	0	0	0	0	0	0	1	0	0	0	0	0	0	0	0
	473	1	1	0	0	1	0	0	0	1	1	0	0	1	0	0	0	1
	479	1	0	0	0	0	0	1	0	1	1	1	1	1	1	0	0	0
	598	0	0	0	0	0	0	1	0	0	0	0	0	0	0	0	0	0
nad9	70	1	0	0	0	1	0	0	0	1	0	0	1	0	0	0	0	0
	80	0	0	0	1	0	0	0	0	0	0	0	0	0	0	0	0	0
	92	0	0	0	0	0	0	1	0	0	0	0	0	0	0	0	0	0
	112	0	0	0	0	0	0	1	0	0	0	0	0	0	0	0	0	0
	121	0	0	0	0	0	0	1	0	0	0	0	0	0	0	0	0	0
	175	0	0	0	0	0	0	1	0	0	0	0	0	0	0	0	0	0
	182	0	1	0	0	0	0	1	0	1	0	1	1	0	0	0	0	1
	215	1	0	0	0	0	0	1	0	0	0	0	0	0	0	0	0	0
	226	1	0	0	0	1	0	0	0	1	1	0	1	1	1	0	0	0
	238	1	1	0	1	0	1	1	1	1	0	0	1	1	1	0	0	1
	271	0	0	0	0	0	0	1	0	0	0	0	0	0	0	0	0	0
	278	1	0	0	1	0	0	1	0	0	0	0	0	0	0	0	0	1
	314	0	0	0	0	0	0	1	0	0	0	0	0	0	0	0	0	0
	362	0	0	0	0	0	0	1	0	0	0	0	0	0	0	0	0	0
	401	1	0	0	0	0	0	0	0	0	0	0	0	0	0	0	0	0
	410	0	0	0	0	1	0	0	0	0	0	0	0	0	0	0	0	0
	416	0	0	0	0	1	0	0	0	0	0	0	0	0	0	0	0	0
	434	0	0	0	0	0	0	0	0	0	1	0	0	0	0	0	0	0
	446	0	0	0	0	0	0	1	0	0	0	1	0	0	0	0	0	1
	476	0	0	0	0	0	0	1	0	0	0	0	0	0	0	0	0	0
	488	1	0	0	0	0	0	1	0	0	0	0	0	0	0	0	0	0
	517	0	0	0	0	0	0	1	0	0	0	0	0	0	0	0	0	0
	572	0	0	0	0	0	0	0	0	0	1	0	0	0	0	0	0	0
rpl10	53	1	0	0	0	0	0	1	0	1	0	0	0	0	0	0	0	0
	95	0	0	0	0	1	0	0	0	0	0	0	0	0	0	0	0	0
	103	0	1	0	1	0	1	1	1	0	0	1	0	0	0	0	0	0
	113	0	0	0	0	0	0	0	0	0	1	0	0	0	0	0	0	0
	262	0	0	0	0	0	0	1	0	0	0	0	0	0	0	0	0	0
	269	0	0	0	0	0	0	0	0	0	0	0	0	0	0	0	1	0
	319	1	1	0	0	1	0	0	0	1	1	1	1	1	1	0	0	1
	325	0	0	0	1	0	0	0	0	0	0	0	0	0	0	0	0	0
	347	0	0	0	0	1	0	0	0	0	0	0	0	0	0	0	0	0
	350	0	0	0	0	0	0	1	0	0	0	0	0	0	0	0	0	0
	374	1	0	0	0	0	0	0	0	1	0	0	0	0	0	0	0	0
	376	0	0	0	0	0	1	0	1	0	0	0	0	0	0	0	0	0
	410	0	0	0	0	0	0	0	0	0	1	1	0	0	0	0	0	0
	439	1	0	0	1	1	1	1	1	1	1	1	1	1	1	0	0	1
	445	1	1	0	1	0	1	1	1	1	0	0	0	1	1	0	0	1
	451	0	0	0	0	0	0	1	0	0	1	0	0	0	0	0	0	0
	452	1	0	0	0	0	0	0	0	0	0	0	0	0	0	0	0	0
	455	0	0	0	0	0	0	0	0	0	1	0	0	0	0	0	0	0
	469	0	0	0	0	0	0	1	0	0	0	0	0	0	0	0	0	0
	475	0	0	0	0	1	0	0	0	0	0	0	0	0	0	0	0	0
	479	0	0	0	1	0	0	1	0	0	0	0	0	0	0	0	0	0
rpl16	2	1	0	0	0	0	0	0	0	0	0	0	0	0	0	0	0	0
	101	0	0	0	0	0	0	1	0	0	0	0	0	0	0	0	0	0
	193	0	0	0	0	0	0	0	0	0	1	0	0	0	0	0	0	0
	293	0	1	0	0	0	0	0	0	0	0	0	0	0	0	0	0	0
	308	0	0	0	0	0	0	1	0	0	0	1	0	0	0	0	0	0
	332	1	0	0	0	0	0	0	0	1	0	0	1	0	0	0	0	0
	374	1	0	0	0	1	0	1	0	1	1	0	0	0	0	0	0	1
rpl2	46	0	0	0	0	0	0	1	0	0	0	0	0	0	0	0	0	0
	47	0	0	0	0	1	0	1	0	0	0	0	0	0	0	0	0	0
	79	0	0	0	0	0	0	1	0	0	0	0	0	0	0	0	0	0
	176	0	0	0	0	0	0	1	0	0	0	0	0	0	0	0	0	0
	211	0	0	0	0	0	0	0	0	0	0	0	0	0	0	0	0	1
	229	0	0	0	0	0	0	1	0	0	0	0	0	0	0	0	0	0
	263	1	1	0	1	1	1	0	1	1	1	1	1	1	1	0	0	1
	268	0	0	0	0	1	0	0	0	0	0	0	0	0	0	0	0	0
	310	0	0	0	0	0	0	1	0	1	0	0	0	0	0	0	0	0
	317	0	0	0	1	0	1	0	0	0	0	0	0	0	0	0	0	0
	364	1	0	0	0	0	0	0	0	0	1	0	0	0	0	0	0	0
	391	0	0	1	0	0	0	0	0	0	0	0	0	0	0	0	0	0
	404	0	0	0	0	0	0	0	0	0	0	0	0	0	0	0	0	1
	415	0	0	0	0	0	0	1	0	1	0	0	1	0	0	0	0	0
	467	0	0	0	0	0	0	0	0	0	1	0	0	0	0	0	0	0
	485	0	0	0	0	0	0	0	0	0	1	0	0	0	0	0	0	0
	530	0	1	0	1	0	0	0	0	0	0	0	0	0	0	0	0	0
	547	0	0	0	0	0	0	1	0	0	0	0	0	0	0	0	0	0
	550	0	1	0	0	0	0	0	0	0	1	0	0	0	0	0	0	0
	581	0	0	0	0	0	0	0	1	0	0	0	0	0	0	0	0	0
	598	0	0	1	0	0	0	0	0	0	0	0	0	0	0	0	0	0
	667	1	1	0	1	1	1	0	1	1	1	1	0	1	1	0	0	1
	701	0	1	0	0	0	0	0	0	0	0	0	0	0	0	0	0	0
	704	1	1	1	1	1	1	0	1	1	1	0	1	1	1	1	0	1
	722	1	1	0	1	1	1	0	1	1	1	0	1	1	1	0	0	1
	800	0	0	0	0	0	0	0	0	0	0	1	0	0	0	0	0	0
	824	1	0	0	0	0	0	1	0	0	0	0	0	0	0	0	0	0
	835	1	0	0	0	0	0	0	0	0	0	0	0	0	0	0	0	0
	878	1	1	1	0	1	0	0	0	1	1	0	1	1	1	1	0	1
	899	0	0	0	0	0	0	1	0	0	0	0	0	0	0	0	0	0
	923	1	1	1	1	1	1	1	1	1	1	0	1	1	1	1	1	1
	926	0	0	0	0	0	0	1	0	0	0	1	0	0	0	0	0	0
	991	1	0	1	0	1	0	1	0	1	1	0	1	1	1	1	0	0
	1010	0	0	0	0	0	0	0	0	0	0	0	0	0	0	0	1	0
	1060	0	0	0	0	0	0	1	0	0	0	0	0	0	0	0	0	0
	1084	0	0	0	0	0	0	1	0	0	0	0	0	0	0	0	0	0
	1190	0	0	0	0	0	0	1	0	0	0	0	0	0	0	0	0	0
	1244	0	0	0	1	0	0	0	0	0	0	0	0	0	0	0	0	0
	1253	0	0	0	0	0	0	0	0	1	0	0	0	0	0	0	0	0
	1298	1	1	0	0	1	0	1	0	1	1	0	0	0	0	0	0	1
	1318	1	1	1	1	1	1	1	1	1	1	0	1	1	1	1	1	1
	1450	0	0	0	0	0	0	1	0	0	0	0	0	0	0	0	0	0
rpl5	2	0	0	0	0	0	0	1	0	0	0	0	0	0	0	0	0	0
	37	0	0	0	0	0	0	1	0	0	0	0	0	0	0	0	0	0
	68	0	0	0	0	0	0	1	0	0	1	0	0	0	0	0	0	0
	107	0	0	0	0	1	0	0	0	0	0	0	0	0	0	0	0	0
	116	0	0	0	0	0	1	0	1	0	0	0	0	0	0	0	0	0
	146	0	0	0	1	0	0	0	0	0	0	0	0	0	0	0	0	0
	181	0	0	0	0	0	0	0	0	0	0	1	0	0	0	0	0	0
	217	0	0	0	0	0	0	1	0	0	0	0	0	0	0	0	0	0
	254	0	0	0	0	0	0	0	0	0	1	0	0	0	0	0	0	0
	292	0	0	0	0	0	1	0	1	0	0	0	0	0	0	0	0	1
	296	0	0	0	1	1	0	0	0	0	0	0	0	0	0	0	1	0
	311	1	0	0	0	0	0	1	0	0	0	0	0	0	0	0	0	0
	326	0	0	0	0	0	0	1	0	0	0	0	0	0	0	0	0	0
	328	0	0	0	0	1	0	0	0	0	0	0	0	0	0	0	0	0
	335	0	0	0	0	0	0	0	0	0	0	0	0	0	0	0	0	1
	338	0	0	0	0	0	0	1	0	0	0	0	0	0	0	0	0	0
	397	0	0	0	0	0	0	1	0	0	0	0	0	0	0	0	0	0
	434	0	0	0	0	0	0	0	0	0	0	1	0	0	0	0	0	0
	436	0	0	0	0	0	0	1	0	0	0	0	0	0	0	0	0	0
	485	0	0	0	0	0	0	1	0	0	0	0	0	0	0	0	0	0
	491	0	0	0	0	1	0	1	0	0	0	0	0	0	0	0	0	0
	500	0	0	0	0	0	0	1	0	0	1	0	0	0	0	0	0	0
	505	0	1	0	0	0	0	1	0	0	0	0	0	0	0	0	0	0
	536	1	0	0	1	0	0	1	0	1	1	1	0	0	0	0	0	0
	551	0	0	0	0	0	0	0	0	0	0	0	0	1	0	0	0	0
	565	1	0	0	0	0	0	0	0	0	0	0	0	0	0	0	0	0
rpl6	2	1	0	0	0	0	0	1	0	0	0	0	0	0	0	0	0	0
	16	0	0	0	0	0	0	1	0	0	0	0	0	0	0	0	0	0
	19	0	0	0	0	0	0	1	0	0	0	0	0	0	0	0	0	0
	26	0	1	0	0	0	0	1	0	0	0	0	0	0	0	0	0	0
	80	1	0	0	0	1	0	0	0	0	0	1	0	0	0	0	0	0
	86	1	0	0	0	0	0	1	0	1	0	1	0	0	0	0	0	0
	92	0	0	0	0	0	0	1	0	0	0	0	0	0	0	0	0	0
	130	0	0	0	0	0	0	1	0	0	0	1	0	0	0	0	0	0
	143	0	0	0	0	1	0	1	0	0	0	0	0	0	0	0	0	0
	149	1	0	0	0	1	0	0	0	1	0	0	1	0	0	0	0	0
	161	0	0	0	0	1	0	1	0	1	1	1	0	0	0	0	0	0
	166	1	0	0	0	1	0	1	0	1	1	1	0	0	0	0	0	0
	169	0	0	0	1	0	0	1	0	0	0	0	0	0	0	0	0	0
rps11	29	0	0	0	0	0	0	1	0	0	0	0	0	0	0	0	0	0
	43	1	0	0	0	0	0	1	0	0	1	0	0	0	0	0	0	0
	52	0	0	0	0	0	0	0	0	1	1	0	0	0	0	0	0	0
	68	0	0	0	0	0	0	1	0	0	0	0	0	0	0	0	0	0
	83	0	0	0	0	1	0	1	0	0	0	0	0	0	0	0	0	0
	89	0	0	0	0	1	0	1	0	0	0	1	0	0	0	0	0	0
	97	0	0	0	1	0	0	0	0	0	0	0	0	0	0	0	0	0
	124	0	1	0	0	0	1	0	0	0	0	0	0	0	0	0	0	0
	206	1	1	1	1	1	1	1	1	1	1	1	1	1	1	0	1	1
	212	1	0	0	0	0	0	0	0	0	0	0	0	0	0	0	0	0
	224	1	0	0	0	0	0	0	0	0	0	0	0	0	0	0	0	0
	230	1	0	0	0	0	0	0	0	0	0	0	0	0	0	0	0	0
	274	0	0	0	0	0	0	1	0	0	0	0	0	0	0	0	0	0
	278	0	0	0	0	0	0	0	0	0	1	0	0	0	0	0	0	0
	287	0	1	0	1	0	1	1	1	0	1	0	0	0	0	0	0	0
	293	0	0	0	0	0	1	1	1	0	0	0	0	0	0	0	0	0
	308	0	0	0	0	0	0	1	0	0	0	0	0	0	0	0	0	0
	317	0	0	0	0	1	0	0	0	0	0	0	0	0	0	0	0	0
	376	0	0	0	0	1	0	0	0	0	1	0	0	0	0	0	0	0
rps12	71	1	0	0	0	0	0	0	0	0	0	0	0	0	0	0	0	0
	139	0	0	0	0	0	0	0	0	0	1	0	0	0	0	0	0	0
	188	0	0	0	0	0	1	0	1	0	0	0	0	0	0	0	0	0
	221	0	0	0	0	0	0	1	0	0	0	0	0	0	0	0	0	0
	260	0	0	0	0	0	0	0	0	0	0	0	0	0	0	0	1	0
	289	0	0	0	0	0	0	1	0	0	1	0	0	0	0	0	0	0
	311	1	0	0	0	0	0	0	0	0	0	0	0	0	0	0	0	0
	379	1	0	0	0	0	0	0	0	0	1	0	0	0	0	0	0	0
rps13	26	1	0	0	0	0	0	1	0	0	0	0	0	0	0	0	0	0
	31	0	0	0	0	1	0	0	0	0	0	0	0	0	0	0	0	0
	56	1	0	0	0	1	0	1	0	1	1	1	0	0	0	0	0	0
	116	1	0	0	0	0	0	1	0	0	1	1	0	0	0	0	0	0
	157	0	0	0	0	0	0	1	0	0	0	0	0	0	0	0	0	0
	158	0	0	0	0	0	0	1	0	0	0	0	0	0	0	0	0	0
	256	0	0	0	0	0	0	1	0	0	0	0	0	0	0	0	0	0
	293	0	0	0	0	0	0	1	0	0	0	0	0	0	0	0	0	0
	338	1	0	0	0	0	0	0	0	0	0	0	0	0	0	0	0	0
	343	0	0	0	0	0	0	1	0	0	0	0	0	0	0	0	0	0
	361	0	0	0	0	0	0	1	0	0	0	0	0	0	0	0	0	0
rps14	2	0	0	0	0	0	0	1	0	0	0	0	0	0	0	0	0	0
	85	0	0	0	0	0	0	1	0	0	0	0	0	0	0	0	0	0
	131	0	0	0	0	0	1	0	1	0	0	0	0	0	0	0	0	0
	137	0	0	0	0	0	0	1	0	0	0	0	0	0	0	0	0	0
	146	0	0	0	0	0	0	1	0	0	0	0	0	0	0	0	0	0
	214	0	0	0	0	0	0	0	0	0	0	1	0	0	0	0	0	0
	221	0	0	0	0	0	0	0	0	0	0	0	0	0	0	0	0	1
	232	0	0	0	0	1	0	1	0	0	1	0	0	0	0	0	0	0
	245	1	0	0	0	0	0	1	0	0	1	0	0	0	0	0	0	0
	259	0	0	0	0	0	0	1	0	0	0	0	0	0	0	0	0	0
	272	0	1	0	0	0	0	1	0	0	1	0	0	0	0	0	0	0
rps19	14	0	0	0	0	0	0	1	0	0	0	0	0	0	0	0	0	0
	28	0	0	0	0	0	0	1	0	0	0	0	0	0	0	0	0	0
	29	0	0	0	0	0	0	1	0	0	0	0	0	0	0	0	0	0
	40	0	0	0	0	0	0	1	0	0	0	0	0	0	0	0	0	0
	44	0	0	0	0	1	0	1	0	0	1	0	0	0	0	0	0	0
	76	1	0	0	0	1	0	0	0	0	0	0	0	0	0	0	0	0
	95	0	0	0	0	1	0	0	0	0	1	0	0	0	0	0	0	0
	98	0	0	0	0	0	0	1	0	0	0	0	0	0	0	0	0	0
	115	0	0	0	1	0	0	0	0	0	0	0	0	0	0	0	0	0
	146	0	0	0	0	0	0	1	0	0	0	0	0	0	0	0	0	0
	155	1	0	0	0	0	0	0	0	1	0	0	0	0	0	0	0	0
	188	1	0	0	0	0	0	1	0	0	0	0	0	0	0	0	0	0
	217	0	0	0	0	1	0	0	0	0	1	0	0	0	0	0	0	0
	239	0	0	0	0	0	0	0	0	1	1	0	0	0	0	0	0	0
	275	0	0	0	0	0	0	0	0	0	0	0	0	1	0	0	0	0
rps1	50	0	0	0	0	0	0	1	0	0	0	0	0	0	0	0	0	0
	70	0	0	0	0	0	0	0	0	0	1	0	0	0	0	0	0	0
	119	0	0	0	0	1	0	0	0	0	1	0	0	0	0	0	0	0
	272	1	0	0	0	0	0	0	0	0	0	0	0	0	0	0	0	0
	277	0	0	0	0	1	0	1	0	0	0	0	0	0	0	0	0	0
	287	1	0	0	0	1	0	0	0	0	0	1	0	0	0	0	0	0
	335	0	0	0	0	1	0	1	0	0	0	0	0	0	0	0	0	0
	380	0	0	0	0	0	0	1	0	0	0	0	0	0	0	0	0	0
	385	0	0	0	1	0	0	0	0	0	0	0	0	0	0	0	0	1
	386	1	0	0	0	0	0	1	0	1	1	1	1	0	0	0	0	0
	389	1	0	0	0	0	0	1	0	0	1	0	0	0	0	0	0	0
	404	0	0	0	0	0	0	1	0	0	0	0	0	0	0	0	0	0
	424	0	0	0	0	1	0	1	0	0	0	0	0	0	0	0	0	0
	443	0	0	0	0	0	0	1	0	0	1	0	0	0	0	0	0	0
	445	0	0	0	0	0	0	1	0	0	0	0	0	0	0	0	0	0
	482	0	0	0	0	1	0	0	0	0	0	0	0	0	0	0	0	0
	553	1	1	1	1	1	1	1	1	1	1	0	1	1	1	1	1	1
	569	0	0	0	1	0	0	0	0	0	0	0	0	0	0	0	0	0
	577	1	1	0	1	0	1	1	1	1	0	0	1	1	1	0	0	1
	689	1	0	0	0	0	0	0	0	0	0	0	0	0	0	0	0	0
	694	0	0	0	0	1	1	1	1	0	0	0	0	0	0	0	0	0
	727	0	0	0	0	0	1	0	0	0	0	0	0	0	0	0	0	0
	752	1	0	0	0	0	0	0	0	0	0	0	0	0	0	0	0	0
rps2	2	1	0	0	0	1	0	1	0	0	1	0	0	0	0	0	0	0
	35	0	0	0	0	0	0	0	0	0	1	0	0	0	0	0	0	0
	38	0	0	0	0	0	0	1	0	0	0	0	0	0	0	0	0	0
	76	0	1	0	1	0	1	0	1	0	0	0	0	0	0	0	0	1
	95	0	0	0	0	0	1	1	1	0	0	0	0	0	0	0	0	0
	131	1	0	0	0	0	0	0	0	0	0	0	0	0	0	0	0	0
	148	0	0	0	0	0	0	1	0	0	0	0	0	0	0	0	0	0
	152	0	0	0	0	0	0	1	0	0	0	0	0	0	0	0	0	0
	163	0	0	0	0	0	0	0	0	0	1	0	0	0	0	0	0	0
	170	0	0	0	0	0	0	0	0	0	0	0	0	0	0	0	0	0
	173	0	0	0	0	0	0	1	0	0	0	0	0	0	0	0	0	0
	185	0	0	0	0	0	0	1	0	0	0	0	0	0	0	0	0	0
	203	1	0	0	0	0	0	0	0	1	0	0	0	0	0	0	0	0
	206	0	0	0	0	0	0	1	0	0	0	0	0	0	0	0	0	0
	209	0	0	0	0	0	0	1	0	0	0	0	0	0	0	0	0	0
	305	0	0	0	0	0	0	1	0	0	0	0	0	0	0	0	0	0
	371	1	0	0	0	1	0	1	0	1	0	0	0	0	0	0	1	0
	383	1	1	0	0	0	0	1	0	1	1	0	0	1	1	0	0	1
	407	0	0	0	0	1	0	1	0	0	0	0	0	0	0	0	0	0
	473	1	0	0	0	0	0	0	0	1	1	1	1	0	0	0	0	0
	548	1	0	0	0	0	0	1	0	1	0	0	0	0	0	0	0	0
	584	1	0	0	0	0	0	0	0	0	0	0	0	0	0	0	0	0
	635	1	0	0	0	0	0	0	0	0	0	0	0	0	0	0	0	0
	640	1	0	0	0	0	0	1	0	1	1	0	1	0	0	0	0	0
	647	0	1	0	0	0	0	0	0	0	0	0	0	0	0	0	0	0
	668	0	0	0	0	1	0	1	0	0	0	0	0	0	0	0	0	0
	710	0	1	0	0	0	0	0	0	0	0	0	0	0	0	0	0	0
rps3	41	0	0	0	0	1	0	0	0	0	0	0	0	0	0	0	0	0
	58	0	0	0	0	0	0	1	0	0	0	1	0	0	0	0	0	0
	64	0	0	0	0	0	0	1	0	0	0	0	0	0	0	0	0	0
	79	0	0	0	0	1	0	0	0	0	0	0	0	0	0	0	0	0
	92	1	0	0	0	1	0	0	0	0	0	0	0	0	0	0	0	0
	112	1	0	0	0	0	0	0	0	0	0	0	0	0	0	0	0	0
	113	1	0	0	0	1	0	0	0	1	1	0	0	0	0	0	0	0
	125	0	0	0	0	0	0	1	0	0	0	0	0	0	0	0	0	0
	194	0	0	0	1	0	0	0	0	0	0	0	0	0	0	0	0	0
	221	1	1	0	1	1	1	1	1	1	0	0	0	1	1	0	0	1
	223	0	0	0	0	0	0	0	0	0	1	0	0	0	0	0	0	0
	224	0	0	0	0	0	0	1	0	0	0	0	0	0	0	0	0	0
	227	1	0	0	0	0	0	0	0	1	0	0	0	0	0	0	0	0
	284	0	1	0	1	0	1	0	1	0	0	0	0	1	1	0	0	1
	371	1	1	1	1	1	1	0	1	1	1	0	1	1	1	1	1	1
	484	0	0	0	0	0	0	0	0	0	0	0	0	0	0	0	1	0
	512	0	0	0	0	0	0	1	0	0	0	0	0	0	0	0	0	0
	527	1	1	0	1	1	1	0	1	1	1	1	1	1	1	0	1	0
	530	0	1	0	0	0	0	0	0	0	0	0	0	0	0	0	0	0
	536	0	0	0	0	0	0	1	0	0	0	0	0	0	0	0	0	1
	560	1	0	0	0	0	0	0	0	0	0	0	0	0	0	0	0	0
	562	0	0	0	0	0	0	0	0	0	0	0	0	0	0	0	1	0
	581	0	0	0	0	0	0	1	0	0	0	0	0	0	0	0	1	0
	590	0	1	0	0	0	0	0	0	0	0	0	0	0	0	0	0	0
	605	1	1	0	1	1	1	1	1	1	0	0	1	1	1	0	0	1
	608	1	0	0	0	0	0	0	0	1	0	0	0	0	0	0	0	0
	620	0	0	0	0	1	0	0	0	0	0	0	0	0	0	0	0	0
	713	1	1	1	1	1	1	1	1	1	1	0	1	1	1	1	1	0
	772	1	0	1	1	1	1	1	0	1	1	0	1	1	1	1	1	1
	806	1	0	0	0	0	0	0	0	0	0	0	0	0	0	0	0	0
	890	0	0	0	0	0	0	1	0	0	0	0	0	0	0	0	0	0
	892	1	0	0	1	1	0	1	0	0	0	1	0	0	0	0	0	0
	917	0	0	0	0	0	0	1	0	1	0	0	0	0	0	0	0	0
	962	1	0	0	0	0	0	1	0	0	1	1	0	0	0	0	0	0
	989	1	0	0	1	0	0	0	0	0	0	0	0	0	0	0	0	0
	1031	0	0	0	0	0	0	0	0	0	0	0	0	0	0	0	1	0
	1145	1	0	0	0	0	0	0	0	0	0	0	0	0	0	0	0	0
	1154	1	0	0	0	0	0	1	0	0	0	0	0	0	0	0	0	0
	1156	0	0	0	0	0	0	1	0	0	0	0	0	0	0	0	0	0
	1208	0	0	0	0	0	0	1	0	0	0	0	0	0	0	0	0	0
	1214	0	0	0	0	1	0	0	0	0	0	0	0	0	0	0	0	0
	1220	0	0	0	0	1	0	0	0	0	0	0	0	0	0	0	0	0
rps4	2	1	0	0	0	0	0	1	0	0	1	0	0	0	0	0	0	0
	17	0	0	0	0	1	0	1	0	0	0	0	0	0	0	0	0	0
	23	1	0	0	0	0	0	0	0	0	0	0	0	0	0	0	0	0
	38	0	0	0	0	0	0	1	0	0	0	0	0	0	0	0	0	0
	49	0	0	0	0	0	0	1	0	0	0	0	0	0	0	0	0	0
	71	0	0	0	0	1	0	0	0	0	0	0	0	0	0	0	0	0
	86	0	0	0	0	1	0	0	0	0	0	0	0	0	0	0	0	0
	91	0	0	0	0	0	0	1	0	0	0	0	0	0	0	0	0	0
	172	0	0	0	0	0	0	0	0	0	0	1	0	0	0	0	0	0
	175	0	0	0	0	0	0	1	0	0	0	1	0	0	0	0	0	0
	185	0	0	0	0	0	0	0	0	0	0	1	0	0	0	0	0	0
	245	0	0	0	0	0	0	1	0	0	0	0	0	0	0	0	0	0
	248	0	0	0	0	1	0	1	0	0	1	0	0	0	0	0	0	0
	257	0	0	0	0	0	0	1	0	0	0	0	0	0	0	0	0	0
	269	1	0	0	0	0	0	0	0	0	0	0	0	0	0	0	0	0
	278	1	0	0	0	0	0	0	0	1	0	0	0	0	0	0	0	0
	281	1	1	0	0	1	0	1	0	1	1	1	0	0	1	0	0	0
	290	1	0	0	0	1	0	0	0	0	0	0	0	0	0	0	0	0
	296	0	0	0	0	0	0	0	0	0	0	1	0	0	0	0	0	0
	298	0	0	0	0	0	0	1	0	0	1	1	0	0	0	0	0	1
	308	0	0	0	0	0	0	1	0	0	0	0	0	0	0	0	0	0
	326	1	0	0	0	1	0	1	0	1	1	0	0	0	0	0	0	0
	355	0	0	0	1	0	0	0	0	0	0	0	0	0	0	0	0	0
	401	0	0	0	0	0	0	1	0	1	0	0	0	0	0	0	0	0
	406	0	0	0	0	1	0	0	0	0	0	0	0	0	0	0	0	0
	425	0	0	0	0	0	0	1	0	1	0	0	0	0	0	0	0	0
	430	0	1	0	0	0	0	0	0	0	0	0	0	0	0	0	0	0
	431	1	0	0	0	1	0	0	0	0	0	0	0	0	0	0	0	0
	439	0	1	0	0	0	0	0	0	0	0	0	0	0	0	0	0	0
	497	0	0	0	0	0	0	1	0	0	0	0	0	0	0	0	0	0
	508	1	0	0	0	0	0	0	0	0	0	1	0	0	0	0	0	0
	518	0	1	0	0	0	0	1	0	0	1	0	0	0	0	0	0	0
	527	1	0	0	0	0	0	0	0	1	0	0	0	0	0	0	0	0
	533	1	0	0	0	0	0	1	0	0	0	0	0	0	0	0	0	0
	562	0	0	0	0	1	0	1	0	0	0	0	0	0	0	0	0	0
	589	1	0	0	0	0	0	1	0	0	0	0	0	0	0	0	0	0
rps7	2	1	0	0	0	0	0	0	0	0	1	0	0	0	0	0	0	0
	11	1	0	0	0	0	1	0	0	1	0	0	1	0	0	0	0	0
	26	1	0	0	0	0	0	0	0	1	0	0	0	0	0	0	0	0
	31	1	0	0	0	0	0	1	0	1	0	0	0	0	0	0	0	0
	50	1	0	0	0	0	0	0	0	1	0	0	1	0	0	0	0	0
	55	0	0	0	1	0	0	0	0	0	0	0	0	0	0	0	0	0
	143	0	0	0	0	0	0	0	0	0	1	0	0	0	0	0	0	0
	161	0	0	0	0	0	0	1	0	0	0	0	0	0	0	0	0	1
	166	0	1	0	0	0	0	1	0	0	0	0	0	0	0	0	0	0
	173	0	1	0	0	1	0	1	0	0	0	0	0	0	0	0	1	0
	290	1	0	0	0	0	0	0	0	0	0	0	0	0	0	0	0	0
	343	0	0	0	0	1	0	0	0	0	0	0	0	0	0	0	0	0
	353	0	0	0	0	0	0	1	0	0	0	0	0	0	0	0	0	0
	362	0	0	0	0	0	0	1	0	0	0	0	0	0	0	0	0	0
	392	0	0	0	0	0	0	0	0	0	1	1	0	0	0	0	0	0
	404	0	0	0	0	1	0	0	0	0	0	0	0	0	0	0	0	0
	424	0	0	0	0	0	0	1	0	0	0	1	0	0	0	0	0	0
	448	1	0	0	0	0	0	0	0	0	0	0	0	0	0	0	0	0
	464	0	0	0	0	1	0	1	0	0	0	0	0	0	0	0	0	0
	476	0	0	0	0	0	0	0	0	0	1	0	0	0	0	0	0	0
	479	1	0	0	1	0	1	0	1	1	0	0	1	1	1	0	0	1
	521	1	0	0	0	0	1	0	0	0	0	0	0	0	0	0	0	0
	545	0	1	0	0	0	0	0	0	0	0	0	0	0	0	0	0	0
sdh3	2	0	0	0	0	0	0	1	0	0	0	0	0	0	0	0	0	0
	22	1	0	0	0	0	0	1	0	0	0	0	0	0	0	0	0	0
	40	0	0	0	0	1	0	0	0	0	0	0	0	0	0	0	0	0
	58	0	0	0	0	0	0	0	0	0	0	1	0	0	0	0	0	0
	67	1	0	0	0	0	0	1	0	0	0	0	0	0	0	0	0	1
	71	0	0	0	0	0	0	0	0	0	1	0	0	0	0	0	0	0
	74	1	0	0	0	0	0	1	0	0	0	0	0	0	0	0	0	0
	107	0	0	0	0	0	0	0	0	0	0	0	0	0	0	0	1	0
	110	0	0	1	0	0	0	0	0	0	0	0	0	0	0	0	0	0
	113	0	0	0	0	0	0	1	0	1	0	0	0	0	0	0	0	0
	116	0	0	0	0	0	0	0	0	0	1	0	0	0	0	0	0	0
	122	0	0	0	1	1	0	0	0	0	0	0	0	0	0	0	0	1
	125	0	0	0	0	0	0	1	0	0	0	0	0	0	0	0	0	0
	128	1	1	0	0	1	0	1	0	1	1	0	1	1	1	0	0	1
	130	0	0	0	0	0	0	1	0	0	0	0	0	0	0	0	1	0
	131	0	0	0	0	0	0	1	0	0	0	0	0	0	0	0	0	0
	146	0	0	0	0	0	0	1	0	0	1	1	0	0	0	0	0	0
	152	1	0	0	0	1	0	1	0	0	1	0	0	0	0	0	0	0
	167	0	0	0	0	0	0	0	0	0	0	0	0	0	0	0	0	0
	178	1	0	0	0	0	0	0	0	0	0	0	0	0	0	0	0	0
	184	1	1	0	0	0	1	0	1	1	1	0	1	1	0	0	0	0
	193	0	0	0	0	0	0	0	0	0	0	0	0	0	0	0	0	1
	196	0	0	0	1	0	0	0	0	0	0	0	0	0	0	0	0	0
	200	0	0	0	0	0	0	0	0	0	0	0	0	0	0	0	1	1
	215	0	0	0	0	0	0	0	0	0	0	0	0	0	0	0	0	0
	236	0	0	0	0	0	0	1	0	0	0	0	0	0	0	0	0	0
	250	0	0	0	0	1	0	0	0	0	0	0	0	0	0	0	0	0
	278	0	0	0	0	0	0	1	0	0	0	0	0	0	0	0	0	0
	283	0	0	0	0	0	0	1	0	0	0	0	0	0	0	0	0	0
	290	1	1	0	1	0	1	0	1	1	0	0	1	1	1	0	0	1
	295	1	1	0	1	1	1	0	1	1	1	1	1	1	1	0	0	1
	296	0	0	0	0	1	0	0	0	0	0	0	0	0	0	0	0	0
	299	0	0	0	0	0	0	0	0	0	1	0	0	0	0	0	0	0
	302	0	0	0	0	0	0	1	0	0	0	0	0	0	0	0	0	0
	317	1	0	0	0	0	0	0	0	0	0	0	0	0	0	0	0	0
	325	0	0	0	0	1	0	1	0	0	0	0	0	0	0	0	0	0
	338	0	0	0	0	0	0	1	0	0	0	0	0	0	0	0	0	0
	341	0	0	0	0	0	0	1	0	0	0	0	0	0	0	0	0	0
	343	0	0	0	0	0	1	0	1	0	0	0	0	0	0	0	0	0
	346	0	0	0	0	0	0	1	0	1	0	0	0	0	0	0	0	0
	355	0	0	0	0	0	0	0	0	0	0	0	0	0	0	0	0	1
	356	0	0	0	0	0	0	0	0	0	0	0	0	1	0	0	0	0
	359	1	0	0	0	0	0	0	1	1	0	0	0	0	0	0	0	0
	365	0	0	0	1	0	0	1	0	0	0	0	0	0	0	0	0	0
	368	0	0	0	0	0	0	1	0	0	0	0	0	0	0	0	1	0
	377	0	0	0	0	0	0	1	0	0	0	0	0	0	0	0	0	0
	388	0	0	0	0	1	0	0	0	0	0	0	0	0	0	0	0	0
	412	1	0	0	0	1	0	1	0	0	1	0	1	0	1	0	0	0
sdh4	59	1	0	0	0	1	0	0	0	1	1	1	0	0	0	0	0	0
	62	0	0	0	1	0	1	0	1	1	0	0	0	0	0	0	0	0
	74	0	0	0	0	1	0	0	0	0	0	1	0	0	0	0	0	0
	77	1	0	0	0	0	0	0	0	0	0	1	0	0	0	0	0	0
	98	1	0	0	0	1	0	0	0	1	0	1	0	0	0	0	0	0
	163	0	0	0	0	0	0	1	0	0	0	0	0	0	0	0	0	0
	190	0	0	0	0	0	0	1	0	0	0	0	0	0	0	0	0	0
	217	0	0	0	0	0	0	1	0	0	0	1	0	0	0	0	0	0
	230	0	0	0	0	0	0	0	0	1	0	0	0	0	0	0	0	0
	242	0	0	0	0	1	0	0	0	0	0	1	0	0	0	0	0	0
	256	0	0	0	0	1	1	0	0	1	0	1	0	0	0	0	0	0
	257	0	1	0	1	0	0	0	0	1	0	1	0	0	0	0	0	0
	259	0	1	0	0	0	0	1	0	0	0	0	0	0	0	0	0	0
tatC	2	0	0	0	0	0	0	1	0	0	0	0	0	0	0	0	0	0
	14	1	0	0	0	0	0	1	0	0	1	1	0	0	0	0	0	0
	26	0	0	0	0	0	0	1	0	1	0	1	0	0	0	0	0	0
	47	0	0	0	0	0	0	1	0	0	0	0	0	0	0	0	0	0
	52	0	0	0	0	1	0	1	0	0	1	1	0	0	0	0	0	0
	59	0	0	0	0	0	0	1	0	0	0	0	0	0	0	0	0	0
	64	1	0	0	0	1	0	1	0	1	1	1	1	0	0	0	0	0
	68	0	1	0	1	1	1	1	1	0	1	1	0	1	1	0	0	1
	79	0	0	0	0	0	0	1	0	0	0	0	0	0	0	0	0	0
	88	1	0	0	0	1	0	0	1	1	1	1	1	0	0	0	0	0
	91	0	1	0	0	0	0	0	0	0	0	0	0	0	0	0	0	0
	100	1	1	0	1	1	0	1	1	1	1	1	1	1	1	0	0	0
	115	0	0	0	0	1	0	0	0	0	1	0	0	0	0	0	0	0
	116	1	0	0	0	1	0	0	0	0	0	0	0	0	0	0	0	0
	119	1	0	0	0	0	0	1	0	0	1	0	0	0	0	0	0	0
	122	0	0	0	1	0	0	1	0	0	0	0	0	0	0	0	1	0
	134	1	0	0	0	1	0	1	0	0	0	0	0	0	0	0	0	0
	137	1	1	0	1	1	1	1	1	1	1	0	1	1	1	0	0	1
	143	1	0	0	1	1	0	1	0	1	1	0	1	0	0	0	0	0
	152	1	1	0	1	1	1	1	1	1	1	1	1	1	1	0	0	1
	157	0	0	0	0	0	0	1	0	0	0	0	0	0	0	0	0	0
	163	1	0	0	0	0	0	0	0	0	0	0	0	0	0	0	0	0
	164	0	0	0	0	0	0	0	0	0	1	1	0	0	0	0	0	0
	169	1	0	0	0	1	0	1	0	1	0	0	0	0	0	0	0	0
	179	0	0	0	0	0	0	1	0	0	1	0	0	0	0	0	0	0
	191	1	0	0	0	1	0	1	0	0	1	0	0	0	0	0	0	0
	227	0	0	0	0	0	0	1	0	0	0	0	0	0	0	0	0	0
	229	1	0	0	0	0	0	0	0	0	0	0	0	0	0	0	0	0
	232	0	0	0	0	0	0	1	0	0	0	0	0	0	0	0	0	0
	233	0	0	0	0	0	0	1	0	0	0	0	0	0	0	0	0	0
	236	1	0	0	0	1	0	0	0	1	1	0	0	0	0	0	0	0
	244	0	0	0	0	0	0	1	0	0	0	1	0	0	0	0	0	0
	245	0	1	0	1	0	0	0	0	0	0	0	0	0	0	0	0	0
	248	1	1	0	1	0	1	1	1	1	1	0	1	0	1	0	0	0
	253	0	0	0	0	0	0	1	0	0	0	0	0	0	0	0	0	0
	262	0	0	0	0	0	0	1	0	0	0	0	0	0	0	0	0	0
	269	0	0	0	0	0	0	0	0	0	1	0	0	0	0	0	0	0
	272	1	1	0	0	1	0	0	0	1	0	1	1	0	0	0	0	0
	326	0	0	0	0	0	0	0	0	0	1	0	0	0	0	0	0	0
	341	1	0	0	0	1	0	1	0	0	0	1	0	1	1	0	0	0
	344	0	1	0	1	0	0	1	0	0	0	0	0	0	0	0	1	0
	347	0	0	0	1	1	0	1	0	0	1	0	0	0	0	0	0	0
	355	1	0	0	1	1	1	1	1	1	1	0	1	1	1	0	0	1
	359	0	0	0	0	0	0	0	0	0	1	0	0	0	0	0	0	0
	364	0	0	0	0	0	0	0	0	0	1	1	0	0	0	0	0	0
	365	0	0	0	0	0	0	0	0	0	1	0	0	0	0	0	0	0
	370	0	0	0	0	1	0	1	0	0	1	0	0	0	0	0	0	0
	388	0	0	0	0	1	0	0	0	1	1	0	0	0	0	0	0	0
	398	0	1	0	1	0	0	1	0	0	1	1	0	0	1	0	0	0
	431	0	0	0	0	0	0	1	0	0	0	0	0	0	0	0	0	0
	443	1	1	0	1	0	1	1	1	1	0	1	1	1	1	0	0	1
	463	0	0	0	1	0	0	0	1	0	0	0	0	0	0	0	0	0
	473	0	0	0	0	0	0	0	0	0	0	1	0	0	0	0	0	0
	488	1	0	1	0	1	0	0	0	1	1	1	1	1	1	1	0	0
	491	0	1	0	0	0	0	1	0	0	0	0	0	0	0	0	0	0
	496	1	0	0	0	1	0	1	0	1	0	0	0	1	1	0	0	0
	505	0	0	0	0	0	0	0	0	0	1	0	0	0	0	0	0	0
	508	0	0	0	0	0	0	1	0	0	0	0	0	0	0	0	0	0
	524	0	1	0	0	0	0	0	0	0	0	0	0	0	0	0	0	0
	536	1	0	0	0	1	0	0	0	1	1	1	1	1	1	0	0	0
	562	1	1	0	1	1	1	0	1	1	1	1	1	1	1	0	0	1
	563	0	0	0	0	0	0	0	1	0	0	0	0	0	0	0	0	0
	580	0	0	0	0	1	0	0	0	1	0	0	0	0	0	0	0	0
	583	0	0	0	0	1	0	0	0	0	0	0	0	0	0	0	0	0
	584	0	0	0	0	0	0	1	0	0	0	0	0	0	0	0	1	0
	593	0	1	0	0	0	0	0	0	0	0	0	0	0	0	0	0	0
	595	0	1	0	0	0	0	1	0	0	0	0	0	0	0	0	0	0
	601	0	0	0	0	0	0	0	0	0	1	0	0	0	0	0	0	0
	602	1	1	0	0	1	0	0	1	1	1	1	0	1	1	0	0	0
	613	0	0	0	1	0	0	0	0	0	0	0	0	0	0	0	0	1
	614	0	1	0	0	0	0	0	0	0	0	0	0	0	0	0	0	0
	653	0	1	0	0	0	0	0	0	0	0	0	0	0	0	0	0	0
