# Supplementary material for: Potential of Transcript Editing Across Mitogenomes of Early Land Plants Shows Novel and Familiar Trends
Source: Int J Mol Sci. 2019 Jun 18;20(12):2963. doi: 10.3390/ijms20122963 (PMC6627324; doi:10.3390/ijms20122963)
Supplement: Supplementary file 1 [file ijms-20-02963-s001.zip › TableS11.xls]

## Sheet: Arkusz1
Gene	Base	Anomodon rugelii	Atrichum angustatum	Bartramia pomiformis	Brachythecium rivulare	Buxbaumia aphylla	Climacium americanum	Funaria hygrometrica	Hypnum imponens	Mielichhoferia elongata	Orthotrichum callistomum	Oxystegus tenuirostris	Ptychomnion cygnisetum	Racomitrium ericoides	Sanionia uncinata	Sphagnum palustre	Syntrichia filaris	Tetraphis pellucida	Tetraplodon fuegianus
atp4	26	0	0	0	0	0	0	0	0	0	0	0	0	0	0	1	0	0	0
	35	1	0	0	0	0	0	0	0	0	0	0	0	0	0	0	0	0	0
	257	0	0	0	0	0	0	0	0	0	0	0	0	0	0	1	0	0	0
	358	0	0	0	0	0	0	0	0	0	0	0	0	0	0	1	0	0	0
atp6	95	0	0	0	0	0	1	0	0	0	0	0	0	0	0	0	0	0	0
	101	0	0	0	0	0	0	0	0	0	0	0	1	0	0	0	0	1	0
	104	0	0	0	0	0	0	0	0	0	0	0	1	0	0	0	0	0	0
	116	0	0	0	0	0	1	0	0	0	0	0	1	0	0	0	0	1	0
	137	0	0	0	0	0	0	0	0	0	0	0	1	0	0	0	0	0	0
	161	0	0	0	0	0	0	0	0	0	0	0	0	0	0	1	0	0	0
	212	0	0	1	0	0	0	0	0	0	0	0	0	0	0	0	0	0	0
	299	0	0	0	0	0	0	0	0	1	0	0	0	0	0	0	0	0	0
	410	1	0	0	0	0	0	0	0	0	0	0	1	0	1	0	0	0	0
	439	0	0	0	0	0	0	0	0	0	0	1	0	0	0	0	0	0	0
	443	0	1	0	0	0	0	0	0	0	0	0	0	0	0	0	0	0	0
	491	0	0	1	0	0	0	0	0	0	0	0	0	0	0	0	0	0	0
	508	1	0	1	1	0	1	0	1	1	1	0	1	0	1	1	0	0	1
	665	0	0	1	1	0	0	0	1	0	0	0	0	0	0	0	0	0	0
	674	0	0	0	0	0	0	0	0	0	0	0	1	0	1	0	0	0	0
	680	0	0	0	0	0	0	0	0	0	0	0	1	0	1	0	0	0	0
	734	0	0	0	0	0	0	0	0	0	0	0	1	0	0	0	0	0	0
atp8	43	0	0	0	0	0	0	0	0	0	0	0	0	0	0	0	1	1	0
	62	0	0	0	0	0	0	0	0	0	0	0	0	0	0	1	0	0	0
	67	0	0	0	0	0	0	0	0	0	0	0	0	0	0	1	0	0	0
	191	0	1	0	0	0	0	0	0	0	0	0	0	0	0	0	0	0	0
	209	0	0	0	0	1	0	0	0	0	0	0	0	0	0	0	0	0	0
	380	0	0	0	0	0	0	0	0	0	0	0	0	0	0	1	0	0	0
	409	0	0	0	1	0	0	0	0	0	0	0	0	0	0	0	0	0	0
	448	0	0	0	0	0	0	0	0	0	0	0	1	0	0	0	0	0	0
atp9	50	0	0	0	0	0	0	0	0	1	0	0	0	0	0	0	0	0	0
	92	1	1	1	1	1	1	1	1	1	1	1	1	1	1	1	1	1	1
	122	0	0	0	0	0	0	0	0	0	0	0	0	0	0	0	0	1	0
	158	0	0	0	0	0	0	0	0	1	0	0	0	0	0	0	0	0	0
	164	0	0	0	0	0	0	0	0	1	0	0	0	0	0	0	0	0	0
	191	0	0	0	0	0	0	0	1	1	0	0	1	0	0	0	0	0	0
	206	0	0	0	0	0	0	0	0	0	0	0	1	0	0	0	0	0	0
	212	0	0	0	0	0	0	0	1	0	0	0	1	0	0	0	0	0	0
	220	0	0	0	0	0	0	0	0	0	0	0	1	0	0	0	0	0	0
	223	0	1	0	0	0	0	0	0	1	0	0	1	0	0	0	0	1	0
cox1	11	0	0	0	0	1	0	0	0	0	0	0	0	0	0	0	0	0	0
	203	0	0	0	0	0	0	0	0	0	0	0	0	0	0	0	0	1	0
	212	0	0	0	0	1	0	0	0	1	0	0	1	0	0	0	0	0	0
	455	0	0	0	0	1	0	0	0	0	0	0	0	0	1	0	0	0	0
	461	0	0	0	0	0	0	0	0	0	0	0	1	0	0	0	0	0	0
	467	0	0	1	0	0	0	0	0	0	0	0	0	0	0	0	0	0	0
	593	0	0	1	0	0	0	0	0	0	0	0	0	0	1	0	0	1	0
	596	0	0	0	1	0	1	0	1	0	0	0	0	0	0	0	0	0	0
	749	0	1	0	0	0	0	0	0	0	0	0	1	0	0	0	0	0	0
	755	0	1	0	0	0	0	1	0	0	1	0	0	1	0	0	1	1	1
	821	0	0	0	0	0	0	0	0	0	0	0	0	0	0	0	0	0	1
	899	0	0	0	0	1	0	0	0	0	0	0	0	0	0	0	0	0	0
	1040	1	0	1	1	0	0	0	0	0	0	0	0	0	0	0	0	1	0
	1046	0	0	0	0	1	0	0	0	0	0	0	0	0	1	0	0	0	0
	1049	0	0	0	0	0	0	0	0	0	0	0	0	0	0	0	1	0	0
	1169	0	0	0	0	0	0	0	0	0	0	0	1	0	1	0	0	0	0
	1175	1	0	0	1	0	0	0	1	0	0	0	0	0	0	0	0	0	0
	1178	0	0	0	0	0	0	0	0	0	0	0	0	0	1	0	0	0	0
	1187	0	0	0	0	0	0	0	0	0	0	0	0	0	1	0	0	0	0
	1429	0	0	0	0	0	0	0	0	0	0	0	0	0	0	1	0	0	0
	1430	1	0	0	1	1	1	0	1	0	0	0	1	0	1	0	0	0	0
	1436	0	0	0	1	0	0	0	0	0	0	0	0	0	1	0	0	0	0
	1550	0	1	0	0	1	0	0	0	0	0	0	0	0	0	1	0	1	0
cox2	40	0	1	0	0	0	0	0	0	0	0	0	0	0	0	0	0	0	0
	196	1	0	0	1	0	1	0	1	0	0	0	0	0	1	0	0	0	0
	308	0	0	0	1	0	0	0	0	0	0	0	0	0	0	0	0	0	0
	311	0	0	0	1	0	0	0	0	0	0	0	0	0	0	0	0	0	0
	370	1	1	1	1	1	1	1	1	1	1	1	1	1	1	0	1	1	1
	382	0	0	0	1	0	0	0	0	0	0	0	0	0	0	0	0	0	0
	473	0	0	0	0	0	0	0	0	1	0	0	0	0	0	0	0	0	0
	562	0	0	0	0	0	0	0	0	0	0	0	0	0	0	0	0	1	0
cox3	239	0	0	0	0	0	0	0	0	0	0	0	1	0	0	0	0	0	0
	287	0	0	0	0	0	0	0	0	1	0	0	0	0	0	1	0	0	0
	302	0	0	0	0	0	0	0	0	0	0	0	1	0	0	0	0	0	0
	304	0	0	0	0	1	0	0	0	1	0	0	0	0	0	0	0	0	0
	311	0	0	0	0	0	0	0	0	0	0	0	1	0	0	0	0	0	0
	355	1	0	1	1	1	1	0	1	1	1	0	1	1	1	0	0	1	1
	473	0	0	0	0	0	0	0	0	0	0	0	1	0	0	1	0	1	0
	512	0	0	0	0	0	0	0	0	1	0	0	0	0	0	0	0	0	0
	526	0	1	0	0	0	0	0	0	0	0	0	0	0	0	0	0	0	0
	601	0	0	0	0	0	0	0	0	0	0	0	1	0	0	0	0	0	0
	605	0	0	0	0	0	0	0	0	0	0	0	1	0	0	0	0	1	0
	727	0	1	0	0	0	0	0	0	0	0	0	0	0	0	0	0	0	0
	733	1	1	1	1	1	1	1	1	1	1	1	1	1	1	1	1	0	1
	740	0	0	0	0	0	1	0	0	0	0	0	0	0	0	0	0	0	0
	754	0	1	0	0	0	0	0	0	0	0	0	0	0	0	0	0	0	0
	764	0	0	0	0	0	1	0	0	0	0	0	0	0	0	0	0	0	0
	767	0	0	0	0	0	0	0	0	1	0	0	0	0	0	0	0	0	0
	796	1	0	0	0	0	0	0	1	0	0	0	0	0	1	0	0	0	0
nad1	83	0	0	0	0	0	0	0	0	1	0	0	0	0	1	0	0	0	0
	230	0	1	1	0	0	0	0	0	0	0	0	0	0	0	0	0	0	0
	260	0	1	0	0	0	0	0	0	0	0	0	0	0	0	0	0	0	0
	413	0	0	0	0	1	0	0	1	0	0	0	1	0	1	0	0	0	1
	490	0	1	0	0	1	0	0	0	0	0	0	0	0	1	0	0	1	0
	499	0	0	0	0	0	1	0	0	0	0	0	0	0	0	0	0	0	0
	502	1	0	0	0	0	1	0	1	0	0	0	0	0	1	0	0	0	0
	589	0	0	0	1	0	0	0	0	0	0	0	0	0	0	0	0	0	0
	593	0	1	0	0	0	0	0	0	0	0	0	0	0	0	0	0	0	0
	644	1	0	0	1	0	1	0	1	0	0	0	0	0	1	0	0	0	0
	689	0	0	0	0	0	0	0	1	1	0	0	0	0	1	0	0	0	0
	692	0	0	0	0	0	0	0	0	0	0	0	0	0	0	1	0	0	0
	694	0	0	0	0	0	0	0	0	0	0	0	0	0	0	0	0	1	0
	695	0	0	0	0	0	0	0	0	1	0	0	0	0	0	0	0	0	0
	698	0	0	0	0	0	0	0	0	1	0	0	0	0	0	1	0	0	0
	734	0	1	0	0	0	0	0	0	0	0	0	0	0	0	0	0	0	0
	787	0	0	0	0	1	0	0	0	0	0	0	0	0	0	0	0	0	0
	794	0	0	0	0	0	0	0	0	0	0	0	1	0	0	1	0	0	0
	811	1	0	0	0	0	0	0	1	0	0	0	0	0	0	0	0	0	0
	833	0	0	0	0	1	0	0	0	0	0	0	0	0	0	0	0	0	0
	937	0	0	0	0	0	0	0	0	0	0	0	0	0	0	1	0	0	0
	947	0	0	0	0	0	0	0	0	0	0	0	0	0	0	1	0	0	0
	959	0	0	0	0	0	0	0	0	0	0	0	0	0	1	0	0	0	0
	985	0	0	0	0	0	0	0	0	0	0	0	0	0	1	0	0	0	0
nad2	85	0	0	0	0	0	0	0	0	0	0	0	0	0	0	1	0	0	0
	124	0	0	0	0	0	0	0	0	0	0	0	0	0	0	1	0	0	0
	266	0	1	0	0	0	0	0	0	0	0	0	0	0	0	0	0	0	0
	353	0	0	0	1	0	1	0	0	0	0	0	0	0	0	0	0	0	0
	364	0	0	0	0	0	0	0	0	0	0	0	0	0	0	1	0	0	0
	425	0	0	0	1	0	0	0	0	0	0	0	0	0	0	0	0	0	0
	572	0	0	0	0	0	0	0	0	0	0	0	1	0	0	0	0	0	0
	686	0	0	0	0	1	0	0	0	0	0	0	0	0	0	0	0	1	0
	761	0	0	0	1	0	0	0	0	0	0	0	0	0	0	0	0	0	0
	959	0	0	0	0	0	0	0	0	0	0	0	1	0	0	0	0	0	0
	1067	0	0	0	0	0	0	0	1	0	0	0	1	0	1	0	0	0	0
	1192	0	1	0	0	0	0	0	0	0	0	0	0	0	0	0	0	0	0
	1388	0	0	0	0	0	0	0	0	0	0	0	1	0	0	0	0	0	0
	1412	0	0	0	0	1	0	0	0	0	0	0	0	0	0	0	0	0	0
	1433	1	1	0	0	0	0	0	0	0	0	0	1	0	0	0	0	0	0
nad3	145	0	0	0	0	0	0	0	0	0	0	0	0	0	0	1	0	0	0
	146	0	0	0	0	0	1	0	0	0	0	0	0	0	0	0	0	0	0
	215	1	0	1	0	0	1	0	1	0	0	0	1	0	1	0	0	0	0
	230	0	0	0	0	0	0	0	0	0	0	1	0	0	0	0	0	0	0
	251	0	0	1	0	0	0	0	0	0	0	0	0	0	0	0	0	0	0
	296	0	0	0	0	0	0	0	0	0	0	0	1	0	0	0	0	0	0
	299	1	0	0	1	0	1	0	1	0	0	0	1	0	1	0	0	0	0
	305	0	0	0	1	0	0	0	0	0	0	0	1	0	0	0	0	0	0
	349	0	0	0	0	0	0	0	0	0	0	0	0	0	1	0	0	0	0
nad4	50	0	0	1	0	0	0	0	0	0	0	0	0	0	0	0	0	0	0
	77	0	0	0	0	0	0	0	0	0	0	0	1	0	0	0	0	0	0
	80	0	0	0	0	0	0	0	0	0	0	0	0	0	0	1	0	0	0
	149	0	0	0	0	0	0	0	0	0	0	0	1	0	0	0	0	0	0
	158	0	0	1	0	0	0	0	0	0	0	0	0	0	0	0	0	0	0
	166	0	0	0	0	0	0	0	0	1	0	0	0	0	0	0	0	0	0
	232	0	0	0	0	0	0	0	0	0	0	0	0	0	0	1	0	0	0
	247	0	0	0	0	0	0	0	0	0	0	0	1	0	0	0	0	0	0
	272	0	0	0	0	0	0	0	0	0	0	1	0	0	0	0	0	0	0
	310	0	0	0	0	0	0	0	0	1	0	0	0	0	0	0	0	0	0
	401	0	0	0	0	0	0	0	0	0	0	0	0	0	0	0	0	1	0
	410	1	0	0	1	0	1	0	1	0	0	0	1	0	1	0	0	0	0
	436	1	0	0	1	0	0	0	0	0	0	0	0	0	0	0	0	0	0
	437	0	0	0	0	0	1	0	0	0	0	0	0	0	0	0	0	0	0
	566	0	0	0	1	0	0	0	0	0	0	0	0	0	1	0	0	0	0
	569	0	0	0	0	0	0	0	0	0	0	0	1	0	0	0	0	0	0
	574	0	0	0	0	0	0	0	0	0	0	0	0	0	0	1	0	0	0
	575	0	0	0	1	0	0	0	0	0	0	0	0	0	0	0	0	0	0
	578	0	0	0	0	0	0	0	0	0	0	0	0	0	0	1	0	0	0
	667	0	0	0	0	0	0	0	0	1	0	0	0	0	0	0	0	0	0
	673	0	0	0	0	0	0	0	0	1	0	0	0	0	0	0	0	0	0
	770	0	0	0	1	0	0	0	0	0	0	0	0	0	1	0	0	0	0
	830	0	0	0	0	0	1	0	0	0	0	0	0	0	0	0	0	0	0
	850	0	0	0	0	0	0	0	0	1	0	0	1	0	0	0	0	0	0
	887	0	0	0	0	1	0	0	0	0	0	0	0	0	0	0	0	0	0
	934	0	1	0	0	0	0	0	0	0	0	0	0	0	0	0	0	1	1
	1016	0	0	0	0	0	0	0	0	0	0	0	0	0	0	1	0	0	0
	1028	0	0	0	0	0	0	0	0	0	0	0	0	0	0	0	0	1	0
	1043	0	0	1	0	0	0	0	0	0	0	0	0	0	0	0	0	0	0
	1046	0	0	0	0	0	0	0	0	0	0	0	0	0	0	0	0	1	0
	1061	0	0	0	0	0	0	0	0	0	0	0	0	0	0	1	0	0	0
	1145	0	0	0	0	0	0	0	0	0	0	0	0	0	0	0	0	1	0
	1150	0	1	0	0	1	0	0	0	0	0	0	0	0	0	0	0	0	0
	1151	1	0	0	1	0	1	0	1	0	0	0	1	0	1	0	0	0	0
	1289	0	0	0	0	0	0	0	0	0	0	0	0	0	1	0	0	0	0
	1295	1	0	0	0	0	0	0	0	0	0	0	0	0	0	0	0	0	0
	1433	0	0	0	0	0	0	0	0	0	0	0	1	0	0	0	0	0	0
nad4L	47	1	0	0	1	0	1	0	1	0	0	0	0	0	1	0	0	0	0
	281	0	0	0	0	0	0	0	0	0	0	0	0	0	1	0	0	0	0
nad5	29	0	0	0	0	0	0	0	0	0	0	0	1	0	0	0	0	0	0
	64	1	0	0	1	0	1	0	1	0	1	0	1	0	1	0	0	0	0
	68	0	1	0	0	0	0	0	0	0	0	0	0	0	0	0	0	0	0
	74	0	0	0	0	0	0	0	0	1	0	0	0	0	0	1	0	1	0
	242	1	0	1	1	0	1	0	1	1	1	1	1	1	1	0	1	1	1
	359	0	1	0	0	0	0	0	0	0	0	0	0	0	0	0	0	1	0
	364	0	0	0	0	0	1	0	0	0	0	0	0	0	0	0	0	0	0
	368	0	0	0	0	0	0	0	0	0	0	0	0	0	0	1	0	0	0
	374	1	0	0	0	0	0	0	0	0	0	0	1	0	0	0	0	1	0
	380	0	0	0	1	0	1	0	0	0	0	0	0	0	0	0	0	1	0
	398	0	0	0	0	0	0	0	0	0	0	0	1	0	0	1	0	0	0
	434	0	0	0	0	0	0	0	0	0	0	0	0	0	1	0	0	0	0
	446	0	0	0	0	0	0	0	0	0	0	0	0	0	1	0	0	0	0
	449	0	0	0	0	0	0	0	0	0	0	0	0	0	1	0	0	0	0
	553	0	0	0	0	0	0	0	0	0	0	0	0	0	0	1	0	0	0
	557	0	0	0	0	0	0	0	0	0	0	0	1	0	0	0	0	0	0
	565	0	0	0	0	0	0	0	0	0	0	0	0	0	1	0	0	0	0
	598	1	1	1	1	1	1	1	1	1	1	0	1	1	1	0	1	0	0
	628	0	0	0	0	1	0	0	0	0	0	0	0	0	0	0	0	0	0
	638	1	0	0	0	0	0	0	0	0	0	0	0	0	0	0	0	0	0
	673	0	0	0	0	0	0	0	0	0	0	0	0	0	0	0	0	1	0
	730	1	0	1	1	1	1	1	1	1	1	1	1	1	1	0	1	1	1
	773	0	0	0	1	0	0	0	0	0	0	0	0	0	1	0	0	0	0
	844	0	0	0	0	0	0	0	0	0	0	0	0	0	0	1	0	0	0
	872	0	0	0	0	1	0	0	0	0	0	0	0	0	0	0	0	0	0
	1052	0	1	0	0	0	0	0	0	0	0	0	0	0	0	0	0	0	0
	1058	0	0	1	0	0	0	0	0	0	0	0	1	0	0	0	0	1	0
	1139	0	0	0	0	0	0	0	0	0	0	0	0	0	1	0	0	0	0
	1192	1	0	0	1	0	1	0	1	0	0	0	0	0	1	0	0	0	0
	1223	0	0	0	0	1	0	0	0	0	0	0	0	0	0	0	0	0	0
	1306	0	0	0	0	0	0	0	0	0	0	0	0	0	0	1	0	0	0
	1319	0	1	0	0	0	0	0	0	0	0	0	1	0	0	0	0	0	0
	1324	1	0	0	0	0	0	0	0	0	0	0	0	0	0	0	0	0	0
	1334	0	0	0	1	0	0	0	0	0	0	0	0	0	0	0	0	0	0
	1414	0	1	0	0	0	0	0	0	0	0	0	1	0	0	0	0	0	0
	1415	0	0	0	1	0	0	0	0	0	0	0	0	0	0	0	0	0	0
	1418	0	0	0	0	0	1	0	0	0	0	0	0	0	0	0	0	0	0
	1423	0	0	0	0	0	0	0	0	0	0	0	0	0	0	0	0	1	0
	1439	0	0	0	0	0	0	0	0	0	0	0	0	0	0	1	0	0	0
	1501	0	0	0	0	0	0	0	0	0	1	0	0	0	0	0	0	0	0
	1502	0	0	0	0	1	0	0	0	0	0	0	0	0	0	0	0	0	0
	1589	1	0	0	0	0	0	0	0	0	0	0	0	0	0	0	0	0	0
	1637	0	0	0	0	0	0	0	0	0	1	0	0	0	0	0	0	0	0
	1646	0	1	0	0	0	0	0	0	0	0	0	0	0	0	0	0	1	0
	1696	1	0	0	1	0	0	0	1	0	0	0	0	0	1	0	0	0	0
	1738	0	0	0	0	0	0	0	0	0	0	0	1	0	0	0	0	0	0
	1904	0	0	0	0	0	0	0	0	0	0	0	0	0	0	0	1	0	0
	1931	1	1	0	1	0	1	0	1	0	0	0	1	0	1	0	0	0	0
	1990	0	0	0	0	0	0	0	0	0	0	0	0	0	0	0	0	1	0
nad6	149	0	0	0	0	0	0	0	0	0	0	0	1	0	0	0	0	0	0
	200	1	0	0	0	1	0	0	0	1	0	0	0	0	1	0	0	0	0
	203	0	0	0	0	0	0	0	0	0	0	0	0	0	1	0	0	0	0
	209	0	0	0	0	0	0	0	0	1	0	0	0	0	0	0	0	0	0
	368	0	0	0	0	1	0	0	0	0	0	0	0	0	0	0	0	0	0
nad9	106	0	0	0	0	0	0	0	0	0	0	0	1	0	0	0	0	1	0
	119	0	1	0	0	0	0	0	0	0	0	0	0	0	0	0	0	0	0
	128	0	0	0	0	0	0	0	0	0	0	0	0	0	0	0	0	1	0
	175	0	0	0	0	0	0	0	0	0	0	1	0	0	0	0	0	0	0
	187	0	0	0	0	0	0	0	0	0	0	0	0	0	0	1	0	0	0
	325	0	0	0	0	0	0	0	0	0	0	0	1	0	0	0	0	0	0
	361	0	0	0	0	1	0	0	0	0	0	0	0	0	0	0	0	0	0
	395	0	1	0	0	0	0	0	0	0	0	0	0	0	0	0	0	0	0
rpl10	133	0	0	0	0	1	0	0	0	0	0	0	0	0	0	0	0	0	0
	295	1	0	0	1	0	1	0	1	0	0	0	1	0	1	1	0	0	0
	338	0	0	0	0	0	0	0	0	0	0	0	1	0	0	0	0	0	0
	350	0	1	0	0	0	0	0	0	0	0	0	0	0	0	0	0	0	0
	392	0	1	0	0	1	0	0	0	0	0	0	0	0	0	1	0	1	0
	397	0	0	0	0	0	0	0	0	1	0	0	0	0	0	0	0	0	0
	416	0	0	0	0	0	0	0	0	0	0	0	1	0	0	0	0	0	0
	430	0	0	0	0	0	0	0	0	0	1	0	0	0	0	0	0	0	0
	452	1	1	0	1	1	1	0	1	0	0	1	0	1	1	0	1	1	0
	454	0	0	0	0	0	0	0	0	0	0	0	1	0	0	0	0	0	0
	458	0	1	0	0	0	0	0	0	0	0	0	0	0	0	0	0	0	0
rpl16	332	0	0	0	0	0	0	0	0	0	0	0	1	0	0	0	0	0	0
rpl2	121	0	0	0	0	0	0	0	0	0	0	0	0	0	0	1	0	0	0
	136	0	0	0	0	0	0	0	0	0	0	0	1	0	0	0	0	0	0
	218	0	0	0	0	0	0	0	1	0	0	0	0	0	0	0	0	0	0
	320	1	0	0	1	0	1	0	1	0	0	0	1	0	1	0	0	0	0
	325	0	0	0	0	0	0	0	0	0	0	0	1	0	1	0	0	0	0
	329	0	0	0	0	0	1	0	0	0	0	0	0	0	0	0	0	0	0
	331	0	1	0	0	0	0	0	0	0	0	0	0	0	0	1	0	1	0
	377	0	1	0	0	1	0	0	0	0	0	0	0	0	0	0	0	1	0
	383	1	1	0	1	1	1	0	1	0	1	0	1	0	1	1	0	1	0
	407	0	1	0	0	1	0	0	0	0	0	0	1	0	0	1	0	1	0
	431	0	0	0	0	1	0	0	0	0	0	0	0	0	0	0	0	0	0
	452	1	0	0	1	0	1	0	1	0	0	0	1	0	1	0	0	0	0
	488	0	1	0	0	1	0	0	0	0	0	0	0	0	0	0	0	1	0
	497	0	0	0	0	0	0	0	0	0	0	0	0	1	0	0	0	0	0
	557	0	0	0	0	0	0	0	0	0	0	0	0	0	0	1	1	0	0
	605	0	0	0	0	0	0	0	0	0	0	0	1	0	0	0	0	0	0
	641	0	0	0	0	0	0	0	0	0	0	0	0	0	0	0	1	0	0
	686	0	0	0	0	0	0	0	0	0	0	0	1	0	0	0	0	0	0
	701	0	1	0	0	0	0	0	0	0	0	0	0	0	0	0	0	0	0
	755	0	0	0	0	0	0	0	0	0	0	0	0	0	0	1	0	0	0
	806	0	0	0	0	0	0	0	0	0	0	0	1	0	0	0	0	0	0
	847	0	0	0	0	0	0	0	0	0	0	0	1	0	0	0	0	0	0
	851	0	0	0	0	0	0	0	0	0	0	0	0	0	0	1	0	0	0
	889	0	0	0	0	0	0	0	0	0	0	0	0	0	0	1	0	1	0
	896	0	1	0	0	0	0	0	0	0	0	1	0	0	0	0	1	0	0
	913	0	1	0	0	0	0	0	0	0	0	0	0	0	0	0	0	0	0
	949	0	1	0	0	0	0	0	0	0	0	0	0	0	0	0	0	0	0
	1184	0	0	0	0	0	0	0	0	0	0	0	1	0	0	0	0	0	0
	1247	0	0	0	0	1	0	0	0	0	0	0	0	0	0	0	0	0	0
	1361	0	0	1	0	0	0	0	0	0	0	0	0	0	0	0	0	0	0
rpl5	191	0	0	0	0	1	0	0	0	0	0	0	0	0	0	1	0	0	0
	248	0	0	0	0	1	0	0	0	0	0	0	0	0	0	0	0	0	0
	415	1	0	0	1	0	1	0	1	1	1	0	1	0	1	0	0	0	0
	428	0	0	0	0	0	0	0	0	0	0	0	0	0	0	0	1	0	0
	530	0	0	0	0	0	0	0	0	0	0	0	1	0	0	0	0	0	0
rpl6	23	0	0	0	0	0	0	0	0	0	0	0	1	0	0	0	0	0	0
	77	0	0	0	0	1	0	0	0	0	0	0	0	0	0	0	0	0	0
	86	1	1	0	1	0	1	0	0	1	0	0	1	0	1	0	0	0	0
	142	0	0	0	0	0	0	0	0	1	0	0	0	0	0	0	0	0	0
	143	0	0	0	0	0	0	0	0	0	0	0	1	0	0	0	0	0	0
	161	0	0	0	0	0	0	0	0	0	0	0	0	0	0	1	0	0	0
	169	0	0	0	0	1	1	0	0	0	0	0	1	0	0	0	0	0	0
rps11	31	0	0	0	0	0	0	0	0	0	0	0	0	0	0	1	0	0	0
	76	1	0	1	1	0	1	0	1	1	1	0	1	0	1	0	0	0	1
	103	0	0	0	0	0	0	0	0	0	0	0	0	0	0	1	0	0	0
	197	0	0	0	0	0	0	0	0	0	0	0	0	0	0	0	1	0	0
rps12	170	0	0	0	0	0	0	0	0	0	0	0	1	0	0	0	0	0	1
rps13	110	0	1	0	0	1	0	0	0	0	0	0	0	0	0	1	0	1	0
	203	0	1	0	0	0	0	0	0	0	0	0	0	0	0	1	0	1	0
	349	0	0	0	0	1	0	0	0	0	0	0	0	0	0	0	0	0	0
rps14	59	0	0	0	0	1	0	0	0	0	0	0	0	0	0	0	0	0	0
	137	1	1	1	1	0	1	0	1	1	1	1	1	1	1	1	1	1	1
	245	1	1	1	1	1	1	0	1	1	1	1	1	1	1	0	1	1	1
rps19	44	0	0	0	0	1	0	0	0	0	0	0	0	0	0	0	0	0	0
	115	0	1	0	0	0	0	0	0	0	0	0	0	0	0	0	0	0	0
	155	0	0	0	0	0	0	0	0	0	0	0	0	0	1	0	0	0	0
rps1	41	0	0	0	0	0	0	1	0	1	0	0	0	1	0	0	0	0	0
	463	0	1	0	0	1	0	0	0	0	0	0	0	0	0	1	0	1	0
	520	0	0	0	0	0	0	0	0	0	0	0	1	0	0	0	0	0	0
	647	0	1	1	0	1	0	1	0	0	0	0	1	1	0	1	0	1	1
	658	1	1	1	1	1	1	1	1	0	1	1	1	1	1	1	0	1	1
	667	0	1	0	0	0	0	0	0	0	0	0	0	0	0	0	0	1	0
rps2	17	0	0	0	0	1	0	0	0	0	0	0	0	0	0	0	0	0	0
	212	0	0	0	0	0	0	0	0	1	0	0	0	0	0	0	0	0	0
	403	0	0	0	0	1	0	0	0	0	0	0	0	0	0	0	0	0	0
	404	0	0	0	0	0	0	0	0	0	0	0	0	0	0	1	0	0	0
	565	0	0	0	0	0	0	0	0	0	0	0	0	0	0	1	0	1	0
	691	0	0	0	0	0	0	0	0	0	0	1	0	0	0	0	0	0	0
	704	0	0	0	0	1	0	0	0	0	0	0	0	0	0	0	0	1	0
rps3	131	0	0	0	0	0	0	0	0	0	0	0	0	0	0	1	0	0	0
	185	0	0	0	0	0	0	0	0	0	0	0	0	0	0	1	0	0	0
	227	0	1	0	0	0	0	0	0	0	0	0	0	0	0	0	0	0	0
	410	0	0	0	0	0	0	0	0	0	0	1	0	0	0	0	0	0	0
	473	0	1	0	0	0	0	0	0	0	0	0	0	0	0	1	0	1	0
	508	0	0	0	0	1	0	0	0	0	0	0	0	0	0	1	0	0	0
	521	0	0	0	0	0	0	0	0	0	0	0	1	0	0	0	0	0	0
	569	0	1	0	0	0	0	0	0	0	0	0	0	0	0	0	0	0	0
	592	0	0	0	0	0	0	0	0	1	0	0	0	0	0	0	0	0	1
	632	0	0	0	0	0	0	0	0	0	0	0	0	0	0	1	0	0	0
	671	0	1	0	0	1	0	0	0	0	0	0	0	0	0	1	0	1	0
	731	1	0	0	1	1	1	0	1	0	1	0	1	0	1	1	0	0	0
	773	0	0	0	0	0	0	0	0	0	0	0	0	0	0	1	0	0	0
	800	0	0	0	0	0	0	0	0	0	0	0	0	1	0	0	0	0	0
	809	0	0	0	0	0	0	0	0	0	0	0	0	0	0	0	0	1	0
	848	0	0	0	0	0	0	0	0	0	0	0	0	0	0	0	0	1	0
	910	0	0	0	0	0	0	0	0	0	0	0	0	0	0	0	0	1	0
	919	0	0	0	0	0	0	0	0	0	0	0	0	0	0	0	0	1	0
	950	0	0	0	0	0	0	0	0	0	0	0	0	0	0	0	0	1	0
	968	0	0	0	0	0	0	0	0	0	0	0	0	0	0	1	0	0	0
	998	0	1	0	0	1	0	0	0	0	0	0	0	0	0	1	0	1	0
	1013	1	1	1	1	1	1	0	1	1	1	1	1	1	1	1	1	1	1
	1016	0	0	0	0	0	0	0	0	0	0	0	0	0	0	1	0	0	0
	1061	0	0	0	0	1	0	0	0	0	0	0	0	0	0	0	0	0	0
	1073	1	0	0	0	0	0	0	0	0	0	0	1	0	0	0	0	0	0
	1079	0	1	0	0	1	0	0	0	0	0	0	0	0	0	1	0	1	0
	1160	0	0	0	0	0	1	0	0	0	0	0	1	0	0	0	0	0	0
	1208	0	1	0	0	1	0	0	0	0	0	0	0	0	0	0	0	1	0
	1217	0	0	0	0	0	0	0	0	0	0	0	0	0	0	1	0	0	0
	1252	0	0	0	0	0	0	0	0	0	0	1	0	0	0	0	1	0	0
	1253	0	0	0	0	0	0	0	0	0	0	0	0	0	0	1	0	0	0
	1286	0	0	0	0	0	0	0	0	0	0	0	0	0	0	1	0	0	0
	1606	0	0	0	0	0	0	0	0	0	0	0	1	0	0	0	0	0	0
rps4	10	0	0	0	0	0	0	0	0	0	0	0	0	0	0	1	0	0	0
	287	0	0	0	0	0	0	0	0	0	0	0	1	0	0	0	0	0	0
	299	0	0	0	0	0	0	0	0	0	0	0	0	0	0	1	0	1	0
	305	0	0	0	0	0	0	0	0	0	0	0	0	0	0	1	0	0	0
	308	0	0	0	0	0	0	0	0	0	0	0	0	0	0	0	0	0	1
	419	0	0	0	0	0	0	0	0	0	0	0	0	0	0	1	0	0	0
	454	0	1	0	0	1	0	0	0	0	0	0	0	0	0	1	0	1	0
	479	0	0	0	0	0	0	0	0	0	0	0	0	1	0	0	0	0	0
rps7	40	0	0	0	0	0	0	0	0	0	0	1	0	1	0	0	1	0	0
	41	1	0	0	1	0	1	0	0	0	0	0	0	0	1	0	0	0	0
	95	0	0	0	0	0	0	0	0	0	0	0	0	0	0	1	0	0	0
	139	0	0	0	0	0	0	0	0	0	0	0	0	0	0	1	0	0	0
	145	1	1	0	1	0	1	0	1	0	0	0	0	0	1	0	0	1	0
	158	0	0	0	0	1	0	0	0	0	0	0	0	0	0	1	0	0	0
	173	1	1	1	0	0	1	0	1	1	1	0	1	0	1	0	0	1	1
	178	1	1	0	1	1	1	0	0	0	0	0	0	0	1	1	0	1	0
	193	1	0	0	0	0	0	0	0	0	0	0	1	0	0	1	0	0	0
	212	0	0	0	0	1	0	0	0	0	0	0	0	0	0	0	0	0	0
	379	0	0	0	0	0	0	0	0	0	0	0	0	0	0	1	0	0	0
sdh3	64	0	0	1	0	1	0	0	0	1	1	0	1	0	0	0	0	0	1
	73	0	0	0	0	0	0	0	0	1	0	0	0	0	0	0	0	0	0
	115	0	0	0	0	1	0	0	0	0	0	0	0	0	0	0	0	0	0
	116	1	0	0	1	0	1	0	1	0	0	0	0	0	1	1	0	1	0
	127	0	1	0	0	0	0	0	0	0	0	0	0	0	0	0	0	0	0
	128	0	0	0	0	1	0	0	0	1	0	0	0	0	0	0	0	0	0
	152	0	0	0	0	0	0	0	0	0	0	0	0	0	0	1	0	0	0
	187	0	0	0	0	0	0	0	0	0	0	0	1	0	0	0	0	0	0
	188	0	0	0	0	0	0	0	0	0	0	0	0	0	0	0	1	0	0
	194	0	0	0	0	0	0	0	0	1	0	0	0	0	0	0	0	0	0
	196	0	0	0	0	1	0	0	0	0	0	0	0	0	0	0	0	0	0
	200	0	0	0	0	0	0	0	0	1	0	0	0	0	0	0	0	0	0
	209	0	0	0	0	0	0	0	0	0	0	0	1	0	0	0	0	0	0
	290	0	0	0	0	0	0	0	0	0	0	0	0	0	0	0	0	1	0
	295	0	1	0	0	0	0	0	0	0	0	0	1	0	0	1	0	0	0
	302	0	0	0	0	0	0	0	0	0	0	0	0	0	1	0	0	0	0
	355	0	0	0	0	0	0	0	0	0	0	0	1	0	0	0	0	0	0
sdh4	58	0	0	0	0	0	0	0	0	0	0	0	0	1	0	0	0	0	0
	107	0	0	0	0	0	0	0	0	0	0	0	1	0	0	0	0	0	0
	116	0	0	0	0	0	0	0	0	0	0	0	0	0	0	1	0	0	0
	205	0	0	0	0	0	0	0	0	0	0	0	0	0	0	1	0	0	0
	221	0	0	0	0	0	0	0	0	0	0	0	1	0	0	0	0	0	0
	239	0	0	0	0	0	0	0	0	0	0	0	0	0	0	0	0	0	1
	242	0	0	0	0	0	0	0	0	0	0	0	0	0	0	1	0	0	0
	245	0	0	0	0	0	0	0	0	0	0	0	1	0	0	0	0	0	0
	248	0	1	0	0	0	0	0	0	0	0	0	0	0	0	0	0	0	0
tatC	2	1	1	1	1	1	1	0	1	1	1	0	1	1	1	1	1	1	1
	35	0	0	0	0	0	0	0	0	0	1	0	0	0	0	0	0	0	0
	41	0	0	0	0	1	0	0	0	0	0	0	0	0	0	0	0	0	0
	47	0	0	0	0	1	0	0	0	0	0	0	0	0	0	0	0	0	0
	52	0	0	0	0	0	0	0	0	0	0	0	0	0	0	1	0	0	0
	56	0	0	0	0	0	0	0	0	0	0	0	0	0	0	1	0	0	0
	116	1	0	0	0	0	0	0	0	0	0	0	0	0	0	0	0	0	0
	130	0	1	0	0	0	0	0	0	0	0	1	0	0	0	1	0	1	0
	148	0	0	0	0	1	0	0	0	0	0	0	1	0	0	0	0	1	0
	157	1	1	0	0	0	0	0	0	0	0	0	0	0	0	0	0	0	0
	158	0	0	0	0	0	0	0	0	0	0	0	0	0	0	0	0	1	0
	163	0	0	0	0	0	0	0	0	0	0	0	1	0	0	0	0	0	0
	173	0	0	0	0	0	0	0	0	0	0	0	0	0	0	0	0	1	0
	185	0	0	0	0	0	0	0	0	0	0	0	0	0	0	1	0	0	0
	209	0	0	0	0	0	0	0	0	0	0	0	1	0	0	0	0	0	0
	233	0	0	0	0	0	0	0	0	0	0	0	0	0	0	0	0	1	0
	238	0	0	0	0	0	0	0	0	0	0	0	1	0	0	0	0	0	0
	242	1	0	0	1	0	1	0	1	0	0	0	1	0	1	0	0	0	0
	247	0	1	0	0	1	0	0	0	0	0	0	1	0	0	0	0	0	0
	266	0	0	0	0	0	0	0	0	0	0	0	1	0	0	1	0	0	0
	331	0	0	0	0	0	0	0	0	0	0	0	0	0	0	1	0	0	0
	341	1	0	0	1	0	1	0	1	0	0	0	1	0	1	0	0	1	0
	344	0	0	0	0	0	0	0	0	0	0	0	0	0	0	1	0	0	0
	346	0	0	0	0	0	0	0	0	0	0	0	1	0	0	0	0	0	0
	347	0	0	0	0	1	0	0	0	0	0	0	0	0	0	0	0	0	0
	349	0	0	0	0	0	1	0	0	0	0	0	0	0	0	0	0	0	0
	350	0	0	0	0	1	0	0	0	0	0	0	0	0	0	0	0	0	0
	353	0	0	0	0	0	0	0	0	0	1	0	0	0	0	0	0	0	0
	358	1	1	0	0	0	0	0	0	0	0	0	0	0	0	0	0	0	0
	457	0	0	0	0	0	0	0	0	0	0	0	0	0	0	0	0	1	0
	601	0	0	0	0	0	0	0	0	0	0	0	0	0	0	1	0	1	0
	613	0	1	0	0	0	0	0	0	0	0	0	0	0	0	0	0	1	0
	617	1	0	0	1	0	1	0	1	0	0	0	1	0	1	0	0	0	0
	652	0	0	0	0	0	0	0	0	0	0	0	0	0	0	0	0	1	0
	656	0	0	0	0	1	0	0	0	0	0	0	0	0	0	0	0	0	0
	667	0	1	0	0	0	0	0	0	0	0	0	0	0	0	0	0	1	0
	686	0	0	0	0	0	0	0	0	0	0	0	0	0	0	1	0	0	0
	712	0	0	0	0	0	0	0	0	0	0	0	1	0	0	0	0	0	0
	728	0	1	0	0	0	0	0	0	0	0	0	0	0	0	1	0	0	0
