# Supplementary material for: Potential of Transcript Editing Across Mitogenomes of Early Land Plants Shows Novel and Familiar Trends
Source: Int J Mol Sci. 2019 Jun 18;20(12):2963. doi: 10.3390/ijms20122963 (PMC6627324; doi:10.3390/ijms20122963)
Supplement: Supplementary file 1 [file ijms-20-02963-s001.zip › TableS2.xls]

## Sheet: Arkusz1
Table S2. Occurrence of predicted RNA editing sites among three groups of liverworts.
Liverwort group	Coding sequence	Number of predicted C-to-U editing sites	Number of predicted U-to-C editing sites	Total number of predicted editing sites	C-to-U editing frequency [%]	U-to-C editing frequency [%]
Complex thalloids	atp4	1	1	2	0.0603865	0.0603865
Complex thalloids	atp6	0	0	0	0	0
Complex thalloids	atp8	0	1	1	0	0.0642261
Complex thalloids	atp9	0	0	0	0	0
Complex thalloids	cox1	0	0	0	0	0
Complex thalloids	cox2	0	0	0	0	0
Complex thalloids	cox3	0	0	0	0	0
Complex thalloids	nad1	0	0	0	0	0
Complex thalloids	nad2	3	2	5	0.0795101	0.0510929
Complex thalloids	nad3	0	0	0	0	0
Complex thalloids	nad4L	0	0	0	0	0
Complex thalloids	nad4	0	1	1	0	0.0224014
Complex thalloids	nad5	0	0	0	0	0
Complex thalloids	nad6	0	0	0	0	0
Complex thalloids	nad9	0	0	0	0	0
Complex thalloids	rpl10	0	0	0	0	0
Complex thalloids	rpl16	0	0	0	0	0
Complex thalloids	rpl2	12	5	17	0.260241	0.107604
Complex thalloids	rpl5	0	1	1	0	0.0587889
Complex thalloids	rpl6	0	0	0	0	0
Complex thalloids	rps11	1	0	1	0.0881834	0
Complex thalloids	rps12	0	0	0	0	0
Complex thalloids	rps13	0	0	0	0	0
Complex thalloids	rps14	0	0	0	0	0
Complex thalloids	rps19	0	0	0	0	0
Complex thalloids	rps1	2	2	4	0.0858001	0.0858001
Complex thalloids	rps2	0	0	0	0	0
Complex thalloids	rps3	6	3	9	0.154679	0.0773395
Complex thalloids	rps4	0	1	1	0	0.0566893
Complex thalloids	rps7	0	0	0	0	0
Complex thalloids	sdh3	1	3	4	0.0805153	0.241546
Complex thalloids	sdh4	0	0	0	0	0
Complex thalloids	tatC	2	0	2	0.0907029	0
Leafy	atp4	20	1	21	0.45327	0.0226449
Leafy	atp6	55	6	61	0.905797	0.0988142
Leafy	atp8	1	6	7	0.0240848	0.144509
Leafy	atp9	39	0	39	2.16667	0
Leafy	cox1	59	1	60	0.470045	0.00796686
Leafy	cox2	10	0	10	0.165344	0
Leafy	cox3	32	0	32	0.501609	0
Leafy	nad1	24	0	24	0.303951	0
Leafy	nad2	71	8	79	0.603776	0.0680388
Leafy	nad3	53	0	53	1.85574	0
Leafy	nad4L	28	0	28	1.15512	0
Leafy	nad4	74	1	75	0.62164	0.00840054
Leafy	nad5	67	2	69	0.416667	0.0124378
Leafy	nad6	60	1	61	1.25	0.0208333
Leafy	nad9	19	0	19	0.400703	0
Leafy	rpl10	27	3	30	0.633461	0.0709398
Leafy	rpl16	3	0	3	0.0919118	0
Leafy	rpl2	68	25	93	0.5501	0.202739
Leafy	rpl5	11	0	11	0.245098	0
Leafy	rpl6	3	1	4	0.122549	0.0408497
Leafy	rps11	17	1	18	0.562169	0.0330688
Leafy	rps12	2	0	2	0.0656168	0
Leafy	rps13	0	2	2	0	0.0688705
Leafy	rps14	4	8	12	0.166667	0.333333
Leafy	rps19	2	0	2	0.0886525	0
Leafy	rps1	23	3	26	0.368899	0.0480769
Leafy	rps2	15	3	18	0.262605	0.052521
Leafy	rps3	56	2	58	0.541469	0.0193353
Leafy	rps4	7	1	8	0.148054	0.0211506
Leafy	rps7	16	10	26	0.28884	0.180535
Leafy	sdh3	40	9	49	1.20773	0.271739
Leafy	sdh4	7	0	7	0.335249	0
Leafy	tatC	100	4	104	1.70347	0.0676346
Simple thalloids	atp4	23	0	23	0.83159	0
Simple thalloids	atp6	104	3	107	2.74831	0.0792613
Simple thalloids	atp8	16	3	19	0.624066	0.123102
Simple thalloids	atp9	56	0	56	4.97778	0
Simple thalloids	cox1	137	2	139	1.74534	0.0254939
Simple thalloids	cox2	49	0	49	1.2938	0
Simple thalloids	cox3	87	1	88	2.17652	0.0248756
Simple thalloids	nad1	60	1	61	1.21581	0.0202634
Simple thalloids	nad2	89	5	94	1.2108	0.068055
Simple thalloids	nad3	55	0	55	3.08123	0
Simple thalloids	nad4L	34	1	35	2.24422	0.0660066
Simple thalloids	nad4	157	0	157	2.11251	0
Simple thalloids	nad5	126	6	132	1.2559	0.0598511
Simple thalloids	nad6	75	1	76	2.5066	0.0338409
Simple thalloids	nad9	20	1	21	0.67858	0.0340136
Simple thalloids	rpl10	26	6	32	1.01853	0.235781
Simple thalloids	rpl16	9	1	10	0.440118	0.0479616
Simple thalloids	rpl2	52	11	63	0.666482	0.148224
Simple thalloids	rpl5	15	1	16	0.585288	0.0356506
Simple thalloids	rpl6	21	0	21	1.37255	0
Simple thalloids	rps11	20	2	22	1.0567	0.106243
Simple thalloids	rps12	6	4	10	0.314961	0.208877
Simple thalloids	rps13	11	0	11	0.55189	0
Simple thalloids	rps14	6	4	10	0.4	0.266667
Simple thalloids	rps19	13	3	16	0.921986	0.212766
Simple thalloids	rps1	27	5	32	0.712099	0.124844
Simple thalloids	rps2	27	1	28	0.7565	0.0280112
Simple thalloids	rps3	53	6	59	0.818488	0.0917484
Simple thalloids	rps4	41	0	41	1.38515	0
Simple thalloids	rps7	24	6	30	0.690762	0.17279
Simple thalloids	sdh3	41	6	47	1.98726	0.289855
Simple thalloids	sdh4	23	1	24	1.7168	0.070922
Simple thalloids	tatC	124	3	127	3.35604	0.0809822
