# Supplementary material for: Potential of Transcript Editing Across Mitogenomes of Early Land Plants Shows Novel and Familiar Trends
Source: Int J Mol Sci. 2019 Jun 18;20(12):2963. doi: 10.3390/ijms20122963 (PMC6627324; doi:10.3390/ijms20122963)
Supplement: Supplementary file 1 [file ijms-20-02963-s001.zip › TableS3.xls]

## Sheet: Arkusz1
Table S3. Results of statistical analyses used to compare C-to-U and U-to-C means of editing frequency of genes among three groups of liverworts.
	Mean C-to-U editing frequency					Mean U-to-C editing frequency
			Dunn’s test for multiple comparisons p-value					Dunn’s test for multiple comparisons p-value
Coding sequence	Kruskal-Wallis chi-squared	p-value	Leafy vs complex thalloids	Simple thalloids vs complex thalloids	Leafy vs simple thalloids	Kruskal-Wallis chi-squared	p-value	Leafy vs complex thalloids	Simple thalloids vs complex thalloids	Leafy vs simple thalloids
atp4	8.6336	0.01334	0.049	0.01	0.222	1.7857	0.4095	0.52	0.52	0.52
atp6	12.73	0.001721	0.0865	0.0016	0.0242	4.1625	0.1248	0.12	0.12	0.93
atp8	8.85	0.01197	0.777	0.026	0.02	0.75212	0.6866	0.67	0.67	0.67
atp9	12.787	0.001672	0.0858	0.0015	0.0239	-	-	-	-	-
cox1	12.749	0.001705	0.0863	0.0016	0.0241	2.2308	0.3278	0.65	0.35	0.35
cox2	11.503	0.003178	0.272	0.0056	0.011	-	-	-	-	-
cox3	12.922	0.001563	0.0842	0.0014	0.0231	2.2	0.3329	1	0.41	0.41
nad1	11.056	0.003973	0.1122	0.0037	0.0367	2.2	0.3329	1	0.41	0.41
nad2	11.562	0.003086	0.074	0.0025	0.0463	0.19892	0.9053	0.88	0.88	0.88
nad3	9.6516	0.00802	0.0725	0.0058	0.1032	-	-	-	-	-
nad4	12.463	0.001967	0.0828	0.0017	0.0284	1.7857	0.4095	0.52	0.52	0.52
nad4L	10.415	0.005476	0.068	0.004	0.068	2.2	0.3329	1	0.41	0.41
nad5	12.749	0.001705	0.0863	0.0016	0.0241	9.6186	0.008154	0.508	0.012	0.012
nad6	12.825	0.001641	0.0854	0.0015	0.0236	0.73083	0.6939	0.63	0.63	0.63
nad9	8.6801	0.01304	0.0534	0.0098	0.2029	2.2	0.3329	1	0.41	0.41
rpl2	6.9114	0.03157	0.097	0.026	0.242	1.6237	0.444	0.45	0.88	0.45
rpl5	8.8307	0.01209	0.127	0.011	0.083	2.2933	0.3177	0.41	0.69	0.41
rpl6	11.698	0.002883	0.491	0.005	0.005	1	0.6065	0.69	1	0.69
rpl10	12.148	0.002302	0.08	0.002	0.034	9.7878	0.007492	0.431	0.014	0.014
rpl16	8.6628	0.01315	0.38	0.023	0.026	2.2	0.3329	1	0.41	0.41
rps1	9.1903	0.0101	0.0675	0.0073	0.133	1.5114	0.4697	0.44	0.44	0.96
rps2	10.197	0.006106	0.077	0.0044	0.078	1.625	0.4437	0.54	0.54	0.54
rps3	8.2248	0.01637	0.051	0.013	0.254	1.8442	0.3977	0.53	0.57	0.57
rps4	11.462	0.003244	0.3712	0.0077	0.0077	2.0153	0.3651	0.46	0.46	0.55
rps7	11.191	0.003715	0.0663	0.0029	0.0604	7.6024	0.02234	0.017	0.095	0.372
rps11	8.1942	0.01662	0.116	0.013	0.119	2.4268	0.2972	0.67	0.3	0.3
rps12	1.9362	0.3798	0.47	0.47	0.47	2.2	0.3329	1	0.41	0.41
rps13	14.379	0.0007544	1	0.0077	0.001	2.1429	0.3425	0.42	1	0.42
rps14	4.8722	0.0875	0.207	0.085	0.207	11	0.004087	0.0029	0.0215	0.4328
rps19	7.7895	0.02035	0.592	0.026	0.026	4.6933	0.09569	1	0.16	0.12
sdh3	8.8117	0.01221	0.056	0.009	0.183	0.19395	0.9076	0.85	0.85	0.85
sdh4	9.1954	0.01008	0.3	0.015	0.027	2.2	0.3329	1	0.41	0.41
tatC	12.076	0.002386	0.081	0.002	0.034	2.5514	0.2792	0.25	0.25	0.74
