# Supplementary material for: Potential of Transcript Editing Across Mitogenomes of Early Land Plants Shows Novel and Familiar Trends
Source: Int J Mol Sci. 2019 Jun 18;20(12):2963. doi: 10.3390/ijms20122963 (PMC6627324; doi:10.3390/ijms20122963)
Supplement: Supplementary file 1 [file ijms-20-02963-s001.zip › TableS4.xls]

## Sheet: all_cat2_liver
Table S4. Predicted RNA editing sites within each gene of 18 liverworts species.
Species	Coding sequence	Number of predicted C-to-U editing sites	Number of predicted U-to-C editing sites	Total number of predicted editing sites	Sequence length	C-to-U editing frequency [%]	U-to-C editing frequency [%]
Aneura pinguis	atp4	9	0	9	552	1.63043	0
Bazzania trilobata	atp4	3	1	4	552	0.543478	0.181159
Blasia pusilla	atp4	1	1	2	552	0.181159	0.181159
Calypogeia integristipula	atp4	3	0	3	549	0.546448	0
Fossombronia foveolata	atp4	2	0	2	552	0.362319	0
Gymnomitrion concinnatum	atp4	2	0	2	552	0.362319	0
Haplomitrium hookeri	atp4	5	0	5	552	0.905797	0
Jungermannia sphaerocarpa	atp4	2	0	2	552	0.362319	0
Marchantia paleacea	atp4	0	0	0	552	0	0
Metzgeria furcata	atp4	4	0	4	552	0.724638	0
Pallavicinia lyellii	atp4	5	0	5	552	0.905797	0
Pellia epiphylla	atp4	3	0	3	561	0.534759	0
Pleurozia purpurea	atp4	2	0	2	552	0.362319	0
Porella platyphylla	atp4	2	0	2	552	0.362319	0
Ptilidium ciliare	atp4	3	0	3	552	0.543478	0
Riccia fluitans	atp4	0	0	0	552	0	0
Treubia lacunosa	atp4	2	1	3	552	0.362319	0.181159
Tritomaria quinquedentata	atp4	3	0	3	552	0.543478	0
Aneura pinguis	atp6	20	1	21	759	2.63505	0.131752
Bazzania trilobata	atp6	10	0	10	759	1.31752	0
Blasia pusilla	atp6	0	0	0	759	0	0
Calypogeia integristipula	atp6	2	1	3	759	0.263505	0.131752
Fossombronia foveolata	atp6	21	0	21	759	2.7668	0
Gymnomitrion concinnatum	atp6	5	1	6	759	0.658762	0.131752
Haplomitrium hookeri	atp6	32	0	32	759	4.21607	0
Jungermannia sphaerocarpa	atp6	7	1	8	759	0.922266	0.131752
Marchantia paleacea	atp6	0	0	0	759	0	0
Metzgeria furcata	atp6	11	1	12	759	1.44928	0.131752
Pallavicinia lyellii	atp6	23	1	24	753	3.05445	0.132802
Pellia epiphylla	atp6	29	0	29	756	3.83598	0
Pleurozia purpurea	atp6	7	1	8	759	0.922266	0.131752
Porella platyphylla	atp6	9	0	9	759	1.18577	0
Ptilidium ciliare	atp6	9	1	10	759	1.18577	0.131752
Riccia fluitans	atp6	0	0	0	759	0	0
Treubia lacunosa	atp6	1	1	2	759	0.131752	0.131752
Tritomaria quinquedentata	atp6	6	1	7	759	0.790514	0.131752
Aneura pinguis	atp8	5	0	5	519	0.963391	0
Bazzania trilobata	atp8	0	1	1	519	0	0.192678
Blasia pusilla	atp8	0	0	0	519	0	0
Calypogeia integristipula	atp8	1	1	2	519	0.192678	0.192678
Fossombronia foveolata	atp8	7	1	8	519	1.34875	0.192678
Gymnomitrion concinnatum	atp8	0	1	1	519	0	0.192678
Haplomitrium hookeri	atp8	1	0	1	516	0.193798	0
Jungermannia sphaerocarpa	atp8	0	2	2	519	0	0.385356
Marchantia paleacea	atp8	0	0	0	519	0	0
Metzgeria furcata	atp8	0	0	0	519	0	0
Pallavicinia lyellii	atp8	2	0	2	519	0.385356	0
Pellia epiphylla	atp8	2	2	4	473	0.422833	0.422833
Pleurozia purpurea	atp8	0	0	0	519	0	0
Porella platyphylla	atp8	0	0	0	519	0	0
Ptilidium ciliare	atp8	0	0	0	519	0	0
Riccia fluitans	atp8	0	1	1	519	0	0.192678
Treubia lacunosa	atp8	0	1	1	519	0	0.192678
Tritomaria quinquedentata	atp8	0	1	1	519	0	0.192678
Aneura pinguis	atp9	11	0	11	225	4.88889	0
Bazzania trilobata	atp9	6	0	6	225	2.66667	0
Blasia pusilla	atp9	0	0	0	225	0	0
Calypogeia integristipula	atp9	5	0	5	225	2.22222	0
Fossombronia foveolata	atp9	10	0	10	225	4.44444	0
Gymnomitrion concinnatum	atp9	3	0	3	225	1.33333	0
Haplomitrium hookeri	atp9	19	0	19	225	8.44444	0
Jungermannia sphaerocarpa	atp9	7	0	7	225	3.11111	0
Marchantia paleacea	atp9	0	0	0	225	0	0
Metzgeria furcata	atp9	8	0	8	225	3.55556	0
Pallavicinia lyellii	atp9	15	0	15	225	6.66667	0
Pellia epiphylla	atp9	12	0	12	225	5.33333	0
Pleurozia purpurea	atp9	5	0	5	225	2.22222	0
Porella platyphylla	atp9	7	0	7	225	3.11111	0
Ptilidium ciliare	atp9	5	0	5	225	2.22222	0
Riccia fluitans	atp9	0	0	0	225	0	0
Treubia lacunosa	atp9	1	0	1	225	0.444444	0
Tritomaria quinquedentata	atp9	1	0	1	225	0.444444	0
Aneura pinguis	cox1	25	1	26	1569	1.59337	0.0637349
Bazzania trilobata	cox1	11	0	11	1569	0.701083	0
Blasia pusilla	cox1	0	0	0	1569	0	0
Calypogeia integristipula	cox1	11	0	11	1569	0.701083	0
Fossombronia foveolata	cox1	26	0	26	1569	1.65711	0
Gymnomitrion concinnatum	cox1	8	0	8	1569	0.509879	0
Haplomitrium hookeri	cox1	74	0	74	1569	4.71638	0
Jungermannia sphaerocarpa	cox1	6	0	6	1569	0.382409	0
Marchantia paleacea	cox1	0	0	0	1569	0	0
Metzgeria furcata	cox1	13	1	14	1569	0.828553	0.0637349
Pallavicinia lyellii	cox1	32	0	32	1569	2.03952	0
Pellia epiphylla	cox1	41	0	41	1572	2.60814	0
Pleurozia purpurea	cox1	4	1	5	1569	0.254939	0.0637349
Porella platyphylla	cox1	4	0	4	1569	0.254939	0
Ptilidium ciliare	cox1	6	0	6	1569	0.382409	0
Riccia fluitans	cox1	0	0	0	1569	0	0
Treubia lacunosa	cox1	5	0	5	1569	0.318674	0
Tritomaria quinquedentata	cox1	9	0	9	1569	0.573614	0
Aneura pinguis	cox2	7	0	7	756	0.925926	0
Bazzania trilobata	cox2	3	0	3	756	0.396825	0
Blasia pusilla	cox2	0	0	0	756	0	0
Calypogeia integristipula	cox2	2	0	2	756	0.26455	0
Fossombronia foveolata	cox2	11	0	11	756	1.45503	0
Gymnomitrion concinnatum	cox2	1	0	1	756	0.132275	0
Haplomitrium hookeri	cox2	34	0	34	759	4.47958	0
Jungermannia sphaerocarpa	cox2	2	0	2	756	0.26455	0
Marchantia paleacea	cox2	0	0	0	756	0	0
Metzgeria furcata	cox2	4	0	4	756	0.529101	0
Pallavicinia lyellii	cox2	15	0	15	756	1.98413	0
Pellia epiphylla	cox2	12	0	12	762	1.5748	0
Pleurozia purpurea	cox2	0	0	0	756	0	0
Porella platyphylla	cox2	0	0	0	756	0	0
Ptilidium ciliare	cox2	0	0	0	756	0	0
Riccia fluitans	cox2	0	0	0	756	0	0
Treubia lacunosa	cox2	1	0	1	759	0.131752	0
Tritomaria quinquedentata	cox2	2	0	2	756	0.26455	0
Aneura pinguis	cox3	20	0	20	798	2.50627	0
Bazzania trilobata	cox3	3	0	3	798	0.37594	0
Blasia pusilla	cox3	0	0	0	798	0	0
Calypogeia integristipula	cox3	5	0	5	798	0.626566	0
Fossombronia foveolata	cox3	20	0	20	798	2.50627	0
Gymnomitrion concinnatum	cox3	4	0	4	798	0.501253	0
Haplomitrium hookeri	cox3	29	0	29	798	3.63409	0
Jungermannia sphaerocarpa	cox3	4	0	4	798	0.501253	0
Marchantia paleacea	cox3	0	0	0	798	0	0
Metzgeria furcata	cox3	11	0	11	798	1.37845	0
Pallavicinia lyellii	cox3	15	0	15	798	1.8797	0
Pellia epiphylla	cox3	21	1	22	804	2.61194	0.124378
Pleurozia purpurea	cox3	3	0	3	792	0.378788	0
Porella platyphylla	cox3	5	0	5	798	0.626566	0
Ptilidium ciliare	cox3	4	0	4	798	0.501253	0
Riccia fluitans	cox3	0	0	0	798	0	0
Treubia lacunosa	cox3	0	1	1	798	0	0.125313
Tritomaria quinquedentata	cox3	4	0	4	798	0.501253	0
Aneura pinguis	nad1	16	0	16	987	1.62107	0
Bazzania trilobata	nad1	8	0	8	987	0.810537	0
Blasia pusilla	nad1	0	0	0	987	0	0
Calypogeia integristipula	nad1	7	0	7	987	0.70922	0
Fossombronia foveolata	nad1	14	0	14	987	1.41844	0
Gymnomitrion concinnatum	nad1	0	0	0	987	0	0
Haplomitrium hookeri	nad1	40	0	40	987	4.05268	0
Jungermannia sphaerocarpa	nad1	2	0	2	987	0.202634	0
Marchantia paleacea	nad1	0	0	0	987	0	0
Metzgeria furcata	nad1	5	0	5	987	0.506586	0
Pallavicinia lyellii	nad1	11	1	12	987	1.11449	0.101317
Pellia epiphylla	nad1	14	0	14	987	1.41844	0
Pleurozia purpurea	nad1	4	0	4	987	0.405268	0
Porella platyphylla	nad1	1	0	1	987	0.101317	0
Ptilidium ciliare	nad1	1	0	1	987	0.101317	0
Riccia fluitans	nad1	0	0	0	987	0	0
Treubia lacunosa	nad1	1	1	2	987	0.101317	0.101317
Tritomaria quinquedentata	nad1	1	0	1	987	0.101317	0
Aneura pinguis	nad2	24	1	25	1470	1.63265	0.0680272
Bazzania trilobata	nad2	11	1	12	1470	0.748299	0.0680272
Blasia pusilla	nad2	2	1	3	1173	0.170503	0.0852515
Calypogeia integristipula	nad2	8	1	9	1470	0.544218	0.0680272
Fossombronia foveolata	nad2	13	1	14	1469	0.884956	0.0680735
Gymnomitrion concinnatum	nad2	10	1	11	1470	0.680272	0.0680272
Haplomitrium hookeri	nad2	48	0	48	1469	3.26753	0
Jungermannia sphaerocarpa	nad2	14	1	15	1470	0.952381	0.0680272
Marchantia paleacea	nad2	0	0	0	1469	0	0
Metzgeria furcata	nad2	20	2	22	1469	1.36147	0.136147
Pallavicinia lyellii	nad2	18	1	19	1470	1.22449	0.0680272
Pellia epiphylla	nad2	14	0	14	1473	0.950441	0
Pleurozia purpurea	nad2	6	2	8	1469	0.408441	0.136147
Porella platyphylla	nad2	7	0	7	1470	0.47619	0
Ptilidium ciliare	nad2	8	0	8	1470	0.544218	0
Riccia fluitans	nad2	1	1	2	1470	0.0680272	0.0680272
Treubia lacunosa	nad2	3	2	5	1469	0.204221	0.136147
Tritomaria quinquedentata	nad2	7	2	9	1470	0.47619	0.136054
Aneura pinguis	nad3	18	0	18	357	5.04202	0
Bazzania trilobata	nad3	10	0	10	357	2.80112	0
Blasia pusilla	nad3	0	0	0	354	0	0
Calypogeia integristipula	nad3	9	0	9	357	2.52101	0
Fossombronia foveolata	nad3	8	0	8	357	2.2409	0
Gymnomitrion concinnatum	nad3	6	0	6	357	1.68067	0
Haplomitrium hookeri	nad3	21	1	22	357	5.88235	0.280112
Jungermannia sphaerocarpa	nad3	9	0	9	357	2.52101	0
Marchantia paleacea	nad3	0	0	0	357	0	0
Metzgeria furcata	nad3	8	0	8	357	2.2409	0
Pallavicinia lyellii	nad3	10	0	10	357	2.80112	0
Pellia epiphylla	nad3	11	0	11	357	3.08123	0
Pleurozia purpurea	nad3	5	0	5	357	1.40056	0
Porella platyphylla	nad3	5	0	5	357	1.40056	0
Ptilidium ciliare	nad3	4	0	4	357	1.12045	0
Riccia fluitans	nad3	0	0	0	357	0	0
Treubia lacunosa	nad3	2	0	2	357	0.560224	0
Tritomaria quinquedentata	nad3	5	0	5	357	1.40056	0
Aneura pinguis	nad4	44	0	44	1488	2.95699	0
Bazzania trilobata	nad4	19	0	19	1488	1.27688	0
Blasia pusilla	nad4	0	1	1	1488	0	0.0672043
Calypogeia integristipula	nad4	8	0	8	1488	0.537634	0
Fossombronia foveolata	nad4	35	0	35	1488	2.35215	0
Gymnomitrion concinnatum	nad4	6	0	6	1488	0.403226	0
Haplomitrium hookeri	nad4	49	1	50	1488	3.29301	0.0672043
Jungermannia sphaerocarpa	nad4	16	0	16	1488	1.07527	0
Marchantia paleacea	nad4	0	0	0	1488	0	0
Metzgeria furcata	nad4	19	0	19	1488	1.27688	0
Pallavicinia lyellii	nad4	31	0	31	1488	2.08333	0
Pellia epiphylla	nad4	28	0	28	1479	1.89317	0
Pleurozia purpurea	nad4	6	0	6	1488	0.403226	0
Porella platyphylla	nad4	5	1	6	1488	0.336022	0.0672043
Ptilidium ciliare	nad4	9	0	9	1488	0.604839	0
Riccia fluitans	nad4	0	0	0	1488	0	0
Treubia lacunosa	nad4	1	2	3	1488	0.0672043	0.134409
Tritomaria quinquedentata	nad4	5	0	5	1488	0.336022	0
Aneura pinguis	nad4L	8	0	8	303	2.64026	0
Bazzania trilobata	nad4L	5	0	5	303	1.65017	0
Blasia pusilla	nad4L	0	0	0	303	0	0
Calypogeia integristipula	nad4L	3	0	3	303	0.990099	0
Fossombronia foveolata	nad4L	10	0	10	303	3.30033	0
Gymnomitrion concinnatum	nad4L	2	0	2	303	0.660066	0
Haplomitrium hookeri	nad4L	12	0	12	303	3.9604	0
Jungermannia sphaerocarpa	nad4L	3	0	3	303	0.990099	0
Marchantia paleacea	nad4L	0	0	0	303	0	0
Metzgeria furcata	nad4L	4	0	4	303	1.32013	0
Pallavicinia lyellii	nad4L	8	0	8	303	2.64026	0
Pellia epiphylla	nad4L	4	1	5	303	1.32013	0.330033
Pleurozia purpurea	nad4L	5	0	5	303	1.65017	0
Porella platyphylla	nad4L	3	0	3	303	0.990099	0
Ptilidium ciliare	nad4L	4	0	4	303	1.32013	0
Riccia fluitans	nad4L	0	0	0	303	0	0
Treubia lacunosa	nad4L	1	0	1	303	0.330033	0
Tritomaria quinquedentata	nad4L	3	0	3	303	0.990099	0
Aneura pinguis	nad5	26	1	27	2010	1.29353	0.0497512
Bazzania trilobata	nad5	15	0	15	2010	0.746269	0
Blasia pusilla	nad5	0	0	0	2010	0	0
Calypogeia integristipula	nad5	8	0	8	2010	0.39801	0
Fossombronia foveolata	nad5	23	1	24	2010	1.14428	0.0497512
Gymnomitrion concinnatum	nad5	6	0	6	2010	0.298507	0
Haplomitrium hookeri	nad5	70	2	72	2010	3.48259	0.0995025
Jungermannia sphaerocarpa	nad5	7	0	7	2010	0.348259	0
Marchantia paleacea	nad5	0	0	0	2010	0	0
Metzgeria furcata	nad5	16	1	17	2010	0.79602	0.0497512
Pallavicinia lyellii	nad5	32	1	33	2010	1.59204	0.0497512
Pellia epiphylla	nad5	29	2	31	1995	1.45363	0.100251
Pleurozia purpurea	nad5	6	1	7	2010	0.298507	0.0497512
Porella platyphylla	nad5	7	1	8	2010	0.348259	0.0497512
Ptilidium ciliare	nad5	8	0	8	2010	0.39801	0
Riccia fluitans	nad5	0	0	0	2010	0	0
Treubia lacunosa	nad5	2	1	3	2010	0.0995025	0.0497512
Tritomaria quinquedentata	nad5	10	0	10	2010	0.497512	0
Aneura pinguis	nad6	17	0	17	600	2.83333	0
Bazzania trilobata	nad6	6	0	6	600	1	0
Blasia pusilla	nad6	0	0	0	600	0	0
Calypogeia integristipula	nad6	5	0	5	600	0.833333	0
Fossombronia foveolata	nad6	14	0	14	600	2.33333	0
Gymnomitrion concinnatum	nad6	5	0	5	600	0.833333	0
Haplomitrium hookeri	nad6	28	0	28	600	4.66667	0
Jungermannia sphaerocarpa	nad6	5	0	5	600	0.833333	0
Marchantia paleacea	nad6	0	0	0	600	0	0
Metzgeria furcata	nad6	14	0	14	600	2.33333	0
Pallavicinia lyellii	nad6	17	0	17	600	2.83333	0
Pellia epiphylla	nad6	13	1	14	591	2.19966	0.169205
Pleurozia purpurea	nad6	10	1	11	600	1.66667	0.166667
Porella platyphylla	nad6	10	0	10	600	1.66667	0
Ptilidium ciliare	nad6	11	0	11	600	1.83333	0
Riccia fluitans	nad6	0	0	0	600	0	0
Treubia lacunosa	nad6	0	0	0	600	0	0
Tritomaria quinquedentata	nad6	8	0	8	600	1.33333	0
Aneura pinguis	nad9	7	0	7	588	1.19048	0
Bazzania trilobata	nad9	2	0	2	636	0.314465	0
Blasia pusilla	nad9	0	0	0	639	0	0
Calypogeia integristipula	nad9	3	0	3	588	0.510204	0
Fossombronia foveolata	nad9	4	1	5	588	0.680272	0.170068
Gymnomitrion concinnatum	nad9	1	0	1	588	0.170068	0
Haplomitrium hookeri	nad9	15	0	15	588	2.55102	0
Jungermannia sphaerocarpa	nad9	1	0	1	588	0.170068	0
Marchantia paleacea	nad9	0	0	0	588	0	0
Metzgeria furcata	nad9	4	0	4	588	0.680272	0
Pallavicinia lyellii	nad9	3	0	3	588	0.510204	0
Pellia epiphylla	nad9	2	0	2	603	0.331675	0
Pleurozia purpurea	nad9	4	0	4	588	0.680272	0
Porella platyphylla	nad9	2	0	2	588	0.340136	0
Ptilidium ciliare	nad9	2	0	2	588	0.340136	0
Riccia fluitans	nad9	0	0	0	588	0	0
Treubia lacunosa	nad9	0	0	0	588	0	0
Tritomaria quinquedentata	nad9	4	0	4	588	0.680272	0
Aneura pinguis	rpl10	6	2	8	507	1.18343	0.394477
Bazzania trilobata	rpl10	3	1	4	516	0.581395	0.193798
Blasia pusilla	rpl10	0	0	0	507	0	0
Calypogeia integristipula	rpl10	5	1	6	549	0.910747	0.182149
Fossombronia foveolata	rpl10	5	1	6	517	0.967118	0.193424
Gymnomitrion concinnatum	rpl10	4	0	4	552	0.724638	0
Haplomitrium hookeri	rpl10	9	0	9	513	1.75439	0
Jungermannia sphaerocarpa	rpl10	4	0	4	552	0.724638	0
Marchantia paleacea	rpl10	0	0	0	507	0	0
Metzgeria furcata	rpl10	5	1	6	513	0.974659	0.194932
Pallavicinia lyellii	rpl10	6	1	7	522	1.14943	0.191571
Pellia epiphylla	rpl10	4	1	5	489	0.817996	0.204499
Pleurozia purpurea	rpl10	2	0	2	513	0.389864	0
Porella platyphylla	rpl10	3	0	3	514	0.583658	0
Ptilidium ciliare	rpl10	3	0	3	519	0.578035	0
Riccia fluitans	rpl10	0	0	0	507	0	0
Treubia lacunosa	rpl10	1	1	2	513	0.194932	0.194932
Tritomaria quinquedentata	rpl10	3	1	4	522	0.574713	0.191571
Aneura pinguis	rpl16	3	0	3	408	0.735294	0
Bazzania trilobata	rpl16	1	0	1	408	0.245098	0
Blasia pusilla	rpl16	0	0	0	408	0	0
Calypogeia integristipula	rpl16	0	0	0	408	0	0
Fossombronia foveolata	rpl16	1	0	1	408	0.245098	0
Gymnomitrion concinnatum	rpl16	0	0	0	408	0	0
Haplomitrium hookeri	rpl16	3	0	3	408	0.735294	0
Jungermannia sphaerocarpa	rpl16	0	0	0	408	0	0
Marchantia paleacea	rpl16	0	0	0	408	0	0
Metzgeria furcata	rpl16	2	0	2	408	0.490196	0
Pallavicinia lyellii	rpl16	2	0	2	408	0.490196	0
Pellia epiphylla	rpl16	1	1	2	417	0.239808	0.239808
Pleurozia purpurea	rpl16	1	0	1	408	0.245098	0
Porella platyphylla	rpl16	0	0	0	408	0	0
Ptilidium ciliare	rpl16	0	0	0	408	0	0
Riccia fluitans	rpl16	0	0	0	408	0	0
Treubia lacunosa	rpl16	0	1	1	408	0	0.245098
Tritomaria quinquedentata	rpl16	1	0	1	408	0.245098	0
Aneura pinguis	rpl2	12	3	15	1566	0.766284	0.191571
Bazzania trilobata	rpl2	11	3	14	1542	0.713359	0.194553
Blasia pusilla	rpl2	7	4	11	1560	0.448718	0.25641
Calypogeia integristipula	rpl2	9	3	12	1542	0.583658	0.194553
Fossombronia foveolata	rpl2	11	0	11	1563	0.703775	0
Gymnomitrion concinnatum	rpl2	7	6	13	1536	0.455729	0.390625
Haplomitrium hookeri	rpl2	19	5	24	1497	1.26921	0.334001
Jungermannia sphaerocarpa	rpl2	7	6	13	1545	0.453074	0.38835
Marchantia paleacea	rpl2	0	0	0	1506	0	0
Metzgeria furcata	rpl2	12	1	13	1587	0.756144	0.063012
Pallavicinia lyellii	rpl2	13	2	15	1590	0.81761	0.125786
Pellia epiphylla	rpl2	4	5	9	1386	0.2886	0.36075
Pleurozia purpurea	rpl2	8	0	8	1566	0.510856	0
Porella platyphylla	rpl2	8	2	10	1539	0.519818	0.129955
Ptilidium ciliare	rpl2	8	1	9	1551	0.515796	0.0644745
Riccia fluitans	rpl2	5	1	6	1506	0.332005	0.0664011
Treubia lacunosa	rpl2	3	6	9	1572	0.19084	0.381679
Tritomaria quinquedentata	rpl2	10	4	14	1542	0.648508	0.259403
Aneura pinguis	rpl5	3	0	3	561	0.534759	0
Bazzania trilobata	rpl5	1	0	1	561	0.178253	0
Blasia pusilla	rpl5	0	1	1	567	0	0.176367
Calypogeia integristipula	rpl5	3	0	3	561	0.534759	0
Fossombronia foveolata	rpl5	4	1	5	561	0.713012	0.178253
Gymnomitrion concinnatum	rpl5	2	0	2	561	0.356506	0
Haplomitrium hookeri	rpl5	14	0	14	561	2.49554	0
Jungermannia sphaerocarpa	rpl5	2	0	2	561	0.356506	0
Marchantia paleacea	rpl5	0	0	0	567	0	0
Metzgeria furcata	rpl5	1	0	1	561	0.178253	0
Pallavicinia lyellii	rpl5	4	0	4	561	0.713012	0
Pellia epiphylla	rpl5	3	0	3	381	0.787402	0
Pleurozia purpurea	rpl5	0	0	0	561	0	0
Porella platyphylla	rpl5	1	0	1	561	0.178253	0
Ptilidium ciliare	rpl5	0	0	0	561	0	0
Riccia fluitans	rpl5	0	0	0	567	0	0
Treubia lacunosa	rpl5	1	0	1	561	0.178253	0
Tritomaria quinquedentata	rpl5	2	0	2	561	0.356506	0
Aneura pinguis	rpl6	5	0	5	306	1.63399	0
Bazzania trilobata	rpl6	1	0	1	306	0.326797	0
Blasia pusilla	rpl6	0	0	0	306	0	0
Calypogeia integristipula	rpl6	1	0	1	306	0.326797	0
Fossombronia foveolata	rpl6	5	0	5	306	1.63399	0
Gymnomitrion concinnatum	rpl6	0	0	0	306	0	0
Haplomitrium hookeri	rpl6	11	0	11	306	3.59477	0
Jungermannia sphaerocarpa	rpl6	0	0	0	306	0	0
Marchantia paleacea	rpl6	0	0	0	306	0	0
Metzgeria furcata	rpl6	4	0	4	306	1.30719	0
Pallavicinia lyellii	rpl6	2	0	2	306	0.653595	0
Pellia epiphylla	rpl6	5	0	5	306	1.63399	0
Pleurozia purpurea	rpl6	1	0	1	306	0.326797	0
Porella platyphylla	rpl6	0	0	0	306	0	0
Ptilidium ciliare	rpl6	0	0	0	306	0	0
Riccia fluitans	rpl6	0	0	0	306	0	0
Treubia lacunosa	rpl6	0	1	1	306	0	0.326797
Tritomaria quinquedentata	rpl6	0	1	1	306	0	0.326797
Aneura pinguis	rps1	8	0	8	771	1.03761	0
Bazzania trilobata	rps1	2	0	2	780	0.25641	0
Blasia pusilla	rps1	1	1	2	777	0.1287	0.1287
Calypogeia integristipula	rps1	4	0	4	780	0.512821	0
Fossombronia foveolata	rps1	8	5	13	801	0.998752	0.62422
Gymnomitrion concinnatum	rps1	4	0	4	780	0.512821	0
Haplomitrium hookeri	rps1	13	2	15	801	1.62297	0.249688
Jungermannia sphaerocarpa	rps1	3	1	4	780	0.384615	0.128205
Marchantia paleacea	rps1	0	0	0	813	0	0
Metzgeria furcata	rps1	3	0	3	777	0.3861	0
Pallavicinia lyellii	rps1	6	0	6	783	0.766284	0
Pellia epiphylla	rps1	2	0	2	538	0.371747	0
Pleurozia purpurea	rps1	3	0	3	777	0.3861	0
Porella platyphylla	rps1	2	2	4	780	0.25641	0.25641
Ptilidium ciliare	rps1	2	0	2	777	0.2574	0
Riccia fluitans	rps1	1	1	2	777	0.1287	0.1287
Treubia lacunosa	rps1	1	1	2	729	0.137174	0.137174
Tritomaria quinquedentata	rps1	3	0	3	780	0.384615	0
Aneura pinguis	rps11	5	0	5	378	1.32275	0
Bazzania trilobata	rps11	3	0	3	378	0.793651	0
Blasia pusilla	rps11	1	0	1	378	0.26455	0
Calypogeia integristipula	rps11	3	0	3	378	0.793651	0
Fossombronia foveolata	rps11	5	1	6	378	1.32275	0.26455
Gymnomitrion concinnatum	rps11	4	0	4	378	1.0582	0
Haplomitrium hookeri	rps11	10	0	10	378	2.6455	0
Jungermannia sphaerocarpa	rps11	3	0	3	378	0.793651	0
Marchantia paleacea	rps11	0	0	0	378	0	0
Metzgeria furcata	rps11	2	0	2	378	0.529101	0
Pallavicinia lyellii	rps11	6	1	7	375	1,06,2019	0.266667
Pellia epiphylla	rps11	2	0	2	393	0.508906	0
Pleurozia purpurea	rps11	1	0	1	378	0.26455	0
Porella platyphylla	rps11	1	1	2	378	0.26455	0.26455
Ptilidium ciliare	rps11	1	0	1	378	0.26455	0
Riccia fluitans	rps11	0	0	0	378	0	0
Treubia lacunosa	rps11	1	0	1	378	0.26455	0
Tritomaria quinquedentata	rps11	1	0	1	378	0.26455	0
Aneura pinguis	rps12	3	0	3	381	0.787402	0
Bazzania trilobata	rps12	0	0	0	381	0	0
Blasia pusilla	rps12	0	0	0	381	0	0
Calypogeia integristipula	rps12	0	0	0	381	0	0
Fossombronia foveolata	rps12	0	0	0	381	0	0
Gymnomitrion concinnatum	rps12	1	0	1	381	0.262467	0
Haplomitrium hookeri	rps12	2	0	2	381	0.524934	0
Jungermannia sphaerocarpa	rps12	1	0	1	381	0.262467	0
Marchantia paleacea	rps12	0	0	0	381	0	0
Metzgeria furcata	rps12	0	0	0	381	0	0
Pallavicinia lyellii	rps12	3	0	3	381	0.787402	0
Pellia epiphylla	rps12	0	4	4	383	0	1.04439
Pleurozia purpurea	rps12	0	0	0	381	0	0
Porella platyphylla	rps12	0	0	0	381	0	0
Ptilidium ciliare	rps12	0	0	0	381	0	0
Riccia fluitans	rps12	0	0	0	381	0	0
Treubia lacunosa	rps12	1	0	1	381	0.262467	0
Tritomaria quinquedentata	rps12	0	0	0	381	0	0
Aneura pinguis	rps13	4	0	4	363	1.10193	0
Bazzania trilobata	rps13	0	0	0	363	0	0
Blasia pusilla	rps13	0	0	0	363	0	0
Calypogeia integristipula	rps13	0	1	1	363	0	0.275482
Fossombronia foveolata	rps13	2	0	2	363	0.550964	0
Gymnomitrion concinnatum	rps13	0	0	0	363	0	0
Haplomitrium hookeri	rps13	9	1	10	363	2.47934	0.275482
Jungermannia sphaerocarpa	rps13	0	0	0	363	0	0
Marchantia paleacea	rps13	0	0	0	363	0	0
Metzgeria furcata	rps13	1	0	1	363	0.275482	0
Pallavicinia lyellii	rps13	2	0	2	363	0.550964	0
Pellia epiphylla	rps13	2	0	2	714	0.280112	0
Pleurozia purpurea	rps13	0	0	0	363	0	0
Porella platyphylla	rps13	0	0	0	363	0	0
Ptilidium ciliare	rps13	0	0	0	363	0	0
Riccia fluitans	rps13	0	0	0	363	0	0
Treubia lacunosa	rps13	0	2	2	363	0	0.550964
Tritomaria quinquedentata	rps13	0	1	1	363	0	0.275482
Aneura pinguis	rps14	1	1	2	300	0.333333	0.333333
Bazzania trilobata	rps14	1	1	2	300	0.333333	0.333333
Blasia pusilla	rps14	0	0	0	300	0	0
Calypogeia integristipula	rps14	0	1	1	300	0	0.333333
Fossombronia foveolata	rps14	1	0	1	300	0.333333	0
Gymnomitrion concinnatum	rps14	1	1	2	300	0.333333	0.333333
Haplomitrium hookeri	rps14	8	0	8	300	2.66667	0
Jungermannia sphaerocarpa	rps14	1	1	2	300	0.333333	0.333333
Marchantia paleacea	rps14	0	0	0	300	0	0
Metzgeria furcata	rps14	0	1	1	300	0	0.333333
Pallavicinia lyellii	rps14	3	1	4	300	1	0.333333
Pellia epiphylla	rps14	1	1	2	300	0.333333	0.333333
Pleurozia purpurea	rps14	0	1	1	300	0	0.333333
Porella platyphylla	rps14	0	1	1	300	0	0.333333
Ptilidium ciliare	rps14	0	1	1	300	0	0.333333
Riccia fluitans	rps14	0	0	0	300	0	0
Treubia lacunosa	rps14	0	0	0	300	0	0
Tritomaria quinquedentata	rps14	1	1	2	300	0.333333	0.333333
Aneura pinguis	rps19	3	2	5	282	1.06383	0.70922
Bazzania trilobata	rps19	0	0	0	282	0	0
Blasia pusilla	rps19	0	0	0	282	0	0
Calypogeia integristipula	rps19	1	0	1	282	0.35461	0
Fossombronia foveolata	rps19	4	0	4	282	1.41844	0
Gymnomitrion concinnatum	rps19	0	0	0	282	0	0
Haplomitrium hookeri	rps19	8	0	8	279	2.86738	0
Jungermannia sphaerocarpa	rps19	0	0	0	276	0	0
Marchantia paleacea	rps19	0	0	0	282	0	0
Metzgeria furcata	rps19	2	1	3	282	0.70922	0.35461
Pallavicinia lyellii	rps19	4	0	4	282	1.41844	0
Pellia epiphylla	rps19	0	0	0	276	0	0
Pleurozia purpurea	rps19	0	0	0	282	0	0
Porella platyphylla	rps19	1	0	1	282	0.35461	0
Ptilidium ciliare	rps19	0	0	0	282	0	0
Riccia fluitans	rps19	0	0	0	282	0	0
Treubia lacunosa	rps19	0	0	0	282	0	0
Tritomaria quinquedentata	rps19	0	0	0	282	0	0
Aneura pinguis	rps2	10	0	10	714	1.40056	0
Bazzania trilobata	rps2	4	0	4	714	0.560224	0
Blasia pusilla	rps2	0	0	0	714	0	0
Calypogeia integristipula	rps2	1	0	1	714	0.140056	0
Fossombronia foveolata	rps2	4	0	4	714	0.560224	0
Gymnomitrion concinnatum	rps2	2	0	2	714	0.280112	0
Haplomitrium hookeri	rps2	16	1	17	714	2.2409	0.140056
Jungermannia sphaerocarpa	rps2	2	0	2	714	0.280112	0
Marchantia paleacea	rps2	0	0	0	714	0	0
Metzgeria furcata	rps2	6	0	6	714	0.840336	0
Pallavicinia lyellii	rps2	6	1	7	714	0.840336	0.140056
Pellia epiphylla	rps2	1	0	1	709	0.141044	0
Pleurozia purpurea	rps2	2	1	3	714	0.280112	0.140056
Porella platyphylla	rps2	1	0	1	714	0.140056	0
Ptilidium ciliare	rps2	1	1	2	714	0.140056	0.140056
Riccia fluitans	rps2	0	0	0	714	0	0
Treubia lacunosa	rps2	1	2	3	714	0.140056	0.280112
Tritomaria quinquedentata	rps2	2	1	3	714	0.280112	0.140056
Aneura pinguis	rps3	18	0	18	1284	1.40187	0
Bazzania trilobata	rps3	8	0	8	1290	0.620155	0
Blasia pusilla	rps3	3	1	4	1293	0.232019	0.0773395
Calypogeia integristipula	rps3	10	0	10	1293	0.773395	0
Fossombronia foveolata	rps3	14	5	19	1296	1.08025	0.385802
Gymnomitrion concinnatum	rps3	7	0	7	1293	0.541377	0
Haplomitrium hookeri	rps3	18	4	22	1521	1.18343	0.262985
Jungermannia sphaerocarpa	rps3	6	0	6	1293	0.464037	0
Marchantia paleacea	rps3	0	0	0	1293	0	0
Metzgeria furcata	rps3	10	0	10	1293	0.773395	0
Pallavicinia lyellii	rps3	7	0	7	1284	0.545171	0
Pellia epiphylla	rps3	4	1	5	1371	0.291758	0.0729395
Pleurozia purpurea	rps3	5	1	6	1287	0.3885	0.0777001
Porella platyphylla	rps3	7	0	7	1293	0.541377	0
Ptilidium ciliare	rps3	7	1	8	1299	0.538876	0.0769823
Riccia fluitans	rps3	3	2	5	1293	0.232019	0.154679
Treubia lacunosa	rps3	8	6	14	1554	0.514801	0.3861
Tritomaria quinquedentata	rps3	6	0	6	1293	0.464037	0
Aneura pinguis	rps4	12	0	12	595	2.01681	0
Bazzania trilobata	rps4	4	1	5	591	0.676819	0.169205
Blasia pusilla	rps4	0	1	1	588	0	0.170068
Calypogeia integristipula	rps4	1	0	1	591	0.169205	0
Fossombronia foveolata	rps4	10	0	10	591	1.69205	0
Gymnomitrion concinnatum	rps4	0	0	0	591	0	0
Haplomitrium hookeri	rps4	20	0	20	591	3.38409	0
Jungermannia sphaerocarpa	rps4	0	0	0	591	0	0
Marchantia paleacea	rps4	0	0	0	591	0	0
Metzgeria furcata	rps4	6	0	6	591	1.01523	0
Pallavicinia lyellii	rps4	6	0	6	591	1.01523	0
Pellia epiphylla	rps4	7	0	7	590	1.18644	0
Pleurozia purpurea	rps4	0	0	0	591	0	0
Porella platyphylla	rps4	0	0	0	591	0	0
Ptilidium ciliare	rps4	1	0	1	591	0.169205	0
Riccia fluitans	rps4	0	0	0	591	0	0
Treubia lacunosa	rps4	0	0	0	591	0	0
Tritomaria quinquedentata	rps4	1	0	1	591	0.169205	0
Aneura pinguis	rps7	9	1	10	702	1.28205	0.14245
Bazzania trilobata	rps7	3	2	5	696	0.431034	0.287356
Blasia pusilla	rps7	0	0	0	693	0	0
Calypogeia integristipula	rps7	2	1	3	693	0.2886	0.1443
Fossombronia foveolata	rps7	4	1	5	693	0.577201	0.1443
Gymnomitrion concinnatum	rps7	3	1	4	693	0.4329	0.1443
Haplomitrium hookeri	rps7	8	2	10	693	1.1544	0.2886
Jungermannia sphaerocarpa	rps7	1	1	2	693	0.1443	0.1443
Marchantia paleacea	rps7	0	0	0	693	0	0
Metzgeria furcata	rps7	5	1	6	693	0.721501	0.1443
Pallavicinia lyellii	rps7	4	3	7	693	0.577201	0.4329
Pellia epiphylla	rps7	2	0	2	676	0.295858	0
Pleurozia purpurea	rps7	3	2	5	687	0.436681	0.291121
Porella platyphylla	rps7	1	1	2	693	0.1443	0.1443
Ptilidium ciliare	rps7	1	1	2	693	0.1443	0.1443
Riccia fluitans	rps7	0	0	0	696	0	0
Treubia lacunosa	rps7	1	3	4	684	0.146199	0.438596
Tritomaria quinquedentata	rps7	2	1	3	693	0.2886	0.1443
Aneura pinguis	sdh3	12	1	13	414	2.89855	0.241546
Bazzania trilobata	sdh3	4	1	5	414	0.966184	0.241546
Blasia pusilla	sdh3	1	2	3	414	0.241546	0.483092
Calypogeia integristipula	sdh3	5	1	6	414	1.20773	0.241546
Fossombronia foveolata	sdh3	10	2	12	414	2.41546	0.483092
Gymnomitrion concinnatum	sdh3	4	1	5	414	0.966184	0.241546
Haplomitrium hookeri	sdh3	23	1	24	414	5.55556	0.241546
Jungermannia sphaerocarpa	sdh3	5	1	6	414	1.20773	0.241546
Marchantia paleacea	sdh3	0	0	0	414	0	0
Metzgeria furcata	sdh3	7	1	8	414	1.69082	0.241546
Pallavicinia lyellii	sdh3	9	2	11	414	2.17391	0.483092
Pellia epiphylla	sdh3	3	0	3	396	0.757576	0
Pleurozia purpurea	sdh3	5	2	7	414	1.20773	0.483092
Porella platyphylla	sdh3	5	1	6	414	1.20773	0.241546
Ptilidium ciliare	sdh3	4	1	5	414	0.966184	0.241546
Riccia fluitans	sdh3	0	1	1	414	0	0.241546
Treubia lacunosa	sdh3	4	3	7	414	0.966184	0.724638
Tritomaria quinquedentata	sdh3	8	1	9	414	1.93237	0.241546
Aneura pinguis	sdh4	3	0	3	261	1.14943	0
Bazzania trilobata	sdh4	2	0	2	261	0.766284	0
Blasia pusilla	sdh4	0	0	0	261	0	0
Calypogeia integristipula	sdh4	2	0	2	261	0.766284	0
Fossombronia foveolata	sdh4	5	0	5	261	1.91571	0
Gymnomitrion concinnatum	sdh4	2	0	2	261	0.766284	0
Haplomitrium hookeri	sdh4	4	0	4	261	1.53257	0
Jungermannia sphaerocarpa	sdh4	1	0	1	261	0.383142	0
Marchantia paleacea	sdh4	0	0	0	261	0	0
Metzgeria furcata	sdh4	6	0	6	261	2.29885	0
Pallavicinia lyellii	sdh4	1	0	1	261	0.383142	0
Pellia epiphylla	sdh4	8	1	9	282	2.83688	0.35461
Pleurozia purpurea	sdh4	0	0	0	261	0	0
Porella platyphylla	sdh4	0	0	0	261	0	0
Ptilidium ciliare	sdh4	0	0	0	261	0	0
Riccia fluitans	sdh4	0	0	0	261	0	0
Treubia lacunosa	sdh4	0	2	2	261	0	0.766284
Tritomaria quinquedentata	sdh4	0	0	0	261	0	0
Aneura pinguis	tatC	25	1	26	753	3.32005	0.132802
Bazzania trilobata	tatC	19	0	19	717	2.64993	0
Blasia pusilla	tatC	1	0	1	735	0.136054	0
Calypogeia integristipula	tatC	16	1	17	747	2.1419	0.133869
Fossombronia foveolata	tatC	27	0	27	716	3.77095	0
Gymnomitrion concinnatum	tatC	7	1	8	747	0.937082	0.133869
Haplomitrium hookeri	tatC	40	0	40	735	5.44218	0
Jungermannia sphaerocarpa	tatC	12	1	13	747	1.60643	0.133869
Marchantia paleacea	tatC	0	0	0	717	0	0
Metzgeria furcata	tatC	20	1	21	735	2.72109	0.136054
Pallavicinia lyellii	tatC	32	1	33	735	4.35374	0.136054
Pellia epiphylla	tatC	20	0	20	765	2.61438	0
Pleurozia purpurea	tatC	13	1	14	717	1.81311	0.13947
Porella platyphylla	tatC	12	0	12	738	1.62602	0
Ptilidium ciliare	tatC	14	0	14	735	1.90476	0
Riccia fluitans	tatC	1	0	1	735	0.136054	0
Treubia lacunosa	tatC	3	1	4	735	0.408163	0.136054
Tritomaria quinquedentata	tatC	7	0	7	738	0.948509	0
