# Supplementary material for: Potential of Transcript Editing Across Mitogenomes of Early Land Plants Shows Novel and Familiar Trends
Source: Int J Mol Sci. 2019 Jun 18;20(12):2963. doi: 10.3390/ijms20122963 (PMC6627324; doi:10.3390/ijms20122963)
Supplement: Supplementary file 1 [file ijms-20-02963-s001.zip › TableS5.xls]

## Sheet: all_cat2_moss
Table S5. Predicted RNA editing sites within each gene of 18 mosses species.
Species	Coding sequence	Number of predicted C-to-U editing sites	Number of predicted U-to-C editing sites	Total number of predicted editing sites	Sequence length	C-to-U editing frequency [%]	U-to-C editing frequency [%]
Anomodon rugellii	atp4	1	1	2	552	0.181159	0.181159
Atrichum angustatum	atp4	0	0	0	552	0	0
Bartramia pomiformis	atp4	0	0	0	552	0	0
Brachythecium rivulare	atp4	0	1	1	552	0	0.181159
Buxbaumia aphylla	atp4	0	1	1	552	0	0.181159
Climacium americanum	atp4	0	1	1	552	0	0.181159
Funaria hygrometrica	atp4	0	0	0	552	0	0
Hypnum imponens	atp4	0	1	1	552	0	0.181159
Mielichhoferia elongata	atp4	0	0	0	552	0	0
Orthotrichum callistomum	atp4	0	0	0	552	0	0
Oxystegus tenuirostris	atp4	0	1	1	552	0	0.181159
Ptychomnion cygnisetum	atp4	0	1	1	552	0	0.181159
Racomitrium ericoides	atp4	0	0	0	552	0	0
Sanionia uncinata	atp4	0	1	1	552	0	0.181159
Sphagnum palustre	atp4	3	4	7	552	0.543478	0.724638
Syntrichia filaris	atp4	0	0	0	552	0	0
Tetraphis pellucida	atp4	0	0	0	552	0	0
Tetraplodon fuegianus	atp4	0	2	2	552	0	0.362319
Anomodon rugellii	atp6	2	1	3	759	0.263505	0.131752
Atrichum angustatum	atp6	1	1	2	759	0.131752	0.131752
Bartramia pomiformis	atp6	4	1	5	759	0.527009	0.131752
Brachythecium rivulare	atp6	2	0	2	759	0.263505	0
Buxbaumia aphylla	atp6	0	0	0	762	0	0
Climacium americanum	atp6	3	0	3	759	0.395257	0
Funaria hygrometrica	atp6	0	1	1	759	0	0.131752
Hypnum imponens	atp6	2	0	2	759	0.263505	0
Mielichhoferia elongata	atp6	2	0	2	759	0.263505	0
Orthotrichum callistomum	atp6	1	0	1	759	0.131752	0
Oxystegus tenuirostris	atp6	1	1	2	759	0.131752	0.131752
Ptychomnion cygnisetum	atp6	9	0	9	759	1.18577	0
Racomitrium ericoides	atp6	0	2	2	759	0	0.263505
Sanionia uncinata	atp6	4	0	4	759	0.527009	0
Sphagnum palustre	atp6	2	1	3	759	0.263505	0.131752
Syntrichia filaris	atp6	0	1	1	759	0	0.131752
Tetraphis pellucida	atp6	2	1	3	759	0.263505	0.131752
Tetraplodon fuegianus	atp6	1	0	1	759	0.131752	0
Anomodon rugellii	atp8	0	0	0	525	0	0
Atrichum angustatum	atp8	1	2	3	525	0.190476	0.380952
Bartramia pomiformis	atp8	0	0	0	525	0	0
Brachythecium rivulare	atp8	1	0	1	525	0.190476	0
Buxbaumia aphylla	atp8	1	2	3	534	0.187266	0.374532
Climacium americanum	atp8	0	0	0	525	0	0
Funaria hygrometrica	atp8	0	0	0	525	0	0
Hypnum imponens	atp8	0	0	0	525	0	0
Mielichhoferia elongata	atp8	0	1	1	525	0	0.190476
Orthotrichum callistomum	atp8	0	0	0	525	0	0
Oxystegus tenuirostris	atp8	0	1	1	525	0	0.190476
Ptychomnion cygnisetum	atp8	1	0	1	525	0.190476	0
Racomitrium ericoides	atp8	0	0	0	525	0	0
Sanionia uncinata	atp8	0	0	0	525	0	0
Sphagnum palustre	atp8	3	4	7	525	0.571429	0.761905
Syntrichia filaris	atp8	1	2	3	525	0.190476	0.380952
Tetraphis pellucida	atp8	1	1	2	525	0.190476	0.190476
Tetraplodon fuegianus	atp8	0	0	0	525	0	0
Anomodon rugellii	atp9	1	0	1	225	0.444444	0
Atrichum angustatum	atp9	2	0	2	225	0.888889	0
Bartramia pomiformis	atp9	1	0	1	225	0.444444	0
Brachythecium rivulare	atp9	1	0	1	225	0.444444	0
Buxbaumia aphylla	atp9	1	0	1	225	0.444444	0
Climacium americanum	atp9	1	0	1	225	0.444444	0
Funaria hygrometrica	atp9	1	0	1	225	0.444444	0
Hypnum imponens	atp9	3	0	3	225	1.33333	0
Mielichhoferia elongata	atp9	6	0	6	225	2.66667	0
Orthotrichum callistomum	atp9	1	0	1	225	0.444444	0
Oxystegus tenuirostris	atp9	1	0	1	225	0.444444	0
Ptychomnion cygnisetum	atp9	6	0	6	225	2.66667	0
Racomitrium ericoides	atp9	1	0	1	225	0.444444	0
Sanionia uncinata	atp9	1	0	1	225	0.444444	0
Sphagnum palustre	atp9	1	0	1	225	0.444444	0
Syntrichia filaris	atp9	1	0	1	225	0.444444	0
Tetraphis pellucida	atp9	3	0	3	225	1.33333	0
Tetraplodon fuegianus	atp9	1	0	1	210	0.47619	0
Anomodon rugellii	cox1	3	1	4	1569	0.191205	0.0637349
Atrichum angustatum	cox1	3	0	3	1569	0.191205	0
Bartramia pomiformis	cox1	3	1	4	1569	0.191205	0.0637349
Brachythecium rivulare	cox1	5	1	6	1569	0.318674	0.0637349
Buxbaumia aphylla	cox1	7	0	7	1569	0.446144	0
Climacium americanum	cox1	2	1	3	1569	0.12747	0.0637349
Funaria hygrometrica	cox1	1	0	1	1569	0.0637349	0
Hypnum imponens	cox1	3	1	4	1569	0.191205	0.0637349
Mielichhoferia elongata	cox1	1	1	2	1569	0.0637349	0.0637349
Orthotrichum callistomum	cox1	1	1	2	1569	0.0637349	0.0637349
Oxystegus tenuirostris	cox1	0	0	0	1569	0	0
Ptychomnion cygnisetum	cox1	5	1	6	1569	0.318674	0.0637349
Racomitrium ericoides	cox1	1	0	1	1569	0.0637349	0
Sanionia uncinata	cox1	8	1	9	1569	0.509879	0.0637349
Sphagnum palustre	cox1	2	0	2	1569	0.12747	0
Syntrichia filaris	cox1	2	0	2	1569	0.12747	0
Tetraphis pellucida	cox1	5	1	6	1566	0.319285	0.063857
Tetraplodon fuegianus	cox1	2	1	3	1569	0.12747	0.0637349
Anomodon rugellii	cox2	2	0	2	762	0.262467	0
Atrichum angustatum	cox2	2	0	2	762	0.262467	0
Bartramia pomiformis	cox2	1	0	1	762	0.131234	0
Brachythecium rivulare	cox2	5	0	5	762	0.656168	0
Buxbaumia aphylla	cox2	1	0	1	762	0.131234	0
Climacium americanum	cox2	2	0	2	762	0.262467	0
Funaria hygrometrica	cox2	1	0	1	762	0.131234	0
Hypnum imponens	cox2	2	0	2	762	0.262467	0
Mielichhoferia elongata	cox2	2	0	2	762	0.262467	0
Orthotrichum callistomum	cox2	1	0	1	762	0.131234	0
Oxystegus tenuirostris	cox2	1	0	1	762	0.131234	0
Ptychomnion cygnisetum	cox2	1	0	1	762	0.131234	0
Racomitrium ericoides	cox2	1	0	1	762	0.131234	0
Sanionia uncinata	cox2	2	0	2	762	0.262467	0
Sphagnum palustre	cox2	0	1	1	762	0	0.131234
Syntrichia filaris	cox2	1	0	1	762	0.131234	0
Tetraphis pellucida	cox2	2	0	2	762	0.262467	0
Tetraplodon fuegianus	cox2	1	0	1	762	0.131234	0
Anomodon rugellii	cox3	3	1	4	798	0.37594	0.125313
Atrichum angustatum	cox3	4	0	4	798	0.501253	0
Bartramia pomiformis	cox3	2	1	3	798	0.250627	0.125313
Brachythecium rivulare	cox3	2	1	3	798	0.250627	0.125313
Buxbaumia aphylla	cox3	3	0	3	798	0.37594	0
Climacium americanum	cox3	4	1	5	798	0.501253	0.125313
Funaria hygrometrica	cox3	1	0	1	798	0.125313	0
Hypnum imponens	cox3	3	1	4	798	0.37594	0.125313
Mielichhoferia elongata	cox3	6	1	7	798	0.75188	0.125313
Orthotrichum callistomum	cox3	2	1	3	798	0.250627	0.125313
Oxystegus tenuirostris	cox3	1	0	1	798	0.125313	0
Ptychomnion cygnisetum	cox3	8	1	9	798	1.00251	0.125313
Racomitrium ericoides	cox3	2	0	2	798	0.250627	0
Sanionia uncinata	cox3	3	1	4	798	0.37594	0.125313
Sphagnum palustre	cox3	3	0	3	798	0.37594	0
Syntrichia filaris	cox3	1	0	1	798	0.125313	0
Tetraphis pellucida	cox3	3	0	3	798	0.37594	0
Tetraplodon fuegianus	cox3	2	1	3	798	0.250627	0.125313
Anomodon rugellii	nad1	3	1	4	987	0.303951	0.101317
Atrichum angustatum	nad1	5	0	5	987	0.506586	0
Bartramia pomiformis	nad1	1	2	3	987	0.101317	0.202634
Brachythecium rivulare	nad1	2	1	3	987	0.202634	0.101317
Buxbaumia aphylla	nad1	4	0	4	987	0.405268	0
Climacium americanum	nad1	3	1	4	987	0.303951	0.101317
Funaria hygrometrica	nad1	0	0	0	987	0	0
Hypnum imponens	nad1	5	1	6	987	0.506586	0.101317
Mielichhoferia elongata	nad1	4	1	5	987	0.405268	0.101317
Orthotrichum callistomum	nad1	0	1	1	987	0	0.101317
Oxystegus tenuirostris	nad1	0	0	0	987	0	0
Ptychomnion cygnisetum	nad1	2	1	3	987	0.202634	0.101317
Racomitrium ericoides	nad1	0	0	0	987	0	0
Sanionia uncinata	nad1	8	1	9	987	0.810537	0.101317
Sphagnum palustre	nad1	5	1	6	987	0.506586	0.101317
Syntrichia filaris	nad1	0	0	0	987	0	0
Tetraphis pellucida	nad1	2	0	2	987	0.202634	0
Tetraplodon fuegianus	nad1	1	1	2	987	0.101317	0.101317
Anomodon rugellii	nad2	1	0	1	1470	0.0680272	0
Atrichum angustatum	nad2	3	0	3	1470	0.204082	0
Bartramia pomiformis	nad2	0	1	1	1470	0	0.0680272
Brachythecium rivulare	nad2	3	0	3	1470	0.204082	0
Buxbaumia aphylla	nad2	2	2	4	1470	0.136054	0.136054
Climacium americanum	nad2	1	0	1	1470	0.0680272	0
Funaria hygrometrica	nad2	0	0	0	1470	0	0
Hypnum imponens	nad2	1	0	1	1470	0.0680272	0
Mielichhoferia elongata	nad2	0	0	0	1470	0	0
Orthotrichum callistomum	nad2	0	0	0	1470	0	0
Oxystegus tenuirostris	nad2	0	0	0	1470	0	0
Ptychomnion cygnisetum	nad2	5	0	5	1470	0.340136	0
Racomitrium ericoides	nad2	0	1	1	1470	0	0.0680272
Sanionia uncinata	nad2	1	0	1	1470	0.0680272	0
Sphagnum palustre	nad2	3	3	6	1470	0.204082	0.204082
Syntrichia filaris	nad2	0	0	0	1470	0	0
Tetraphis pellucida	nad2	1	0	1	1470	0.0680272	0
Tetraplodon fuegianus	nad2	0	0	0	1470	0	0
Anomodon rugellii	nad3	2	1	3	357	0.560224	0.280112
Atrichum angustatum	nad3	0	1	1	357	0	0.280112
Bartramia pomiformis	nad3	2	1	3	357	0.560224	0.280112
Brachythecium rivulare	nad3	2	1	3	357	0.560224	0.280112
Buxbaumia aphylla	nad3	0	2	2	357	0	0.560224
Climacium americanum	nad3	3	1	4	357	0.840336	0.280112
Funaria hygrometrica	nad3	0	0	0	357	0	0
Hypnum imponens	nad3	2	1	3	357	0.560224	0.280112
Mielichhoferia elongata	nad3	0	1	1	357	0	0.280112
Orthotrichum callistomum	nad3	0	1	1	357	0	0.280112
Oxystegus tenuirostris	nad3	1	1	2	357	0.280112	0.280112
Ptychomnion cygnisetum	nad3	4	1	5	357	1.12045	0.280112
Racomitrium ericoides	nad3	0	2	2	357	0	0.560224
Sanionia uncinata	nad3	3	1	4	357	0.840336	0.280112
Sphagnum palustre	nad3	1	1	2	357	0.280112	0.280112
Syntrichia filaris	nad3	0	1	1	357	0	0.280112
Tetraphis pellucida	nad3	0	1	1	357	0	0.280112
Tetraplodon fuegianus	nad3	0	1	1	357	0	0.280112
Anomodon rugellii	nad4	4	0	4	1488	0.268817	0
Atrichum angustatum	nad4	2	2	4	1488	0.134409	0.134409
Bartramia pomiformis	nad4	3	1	4	1488	0.201613	0.0672043
Brachythecium rivulare	nad4	6	0	6	1488	0.403226	0
Buxbaumia aphylla	nad4	2	3	5	1488	0.134409	0.201613
Climacium americanum	nad4	4	0	4	1488	0.268817	0
Funaria hygrometrica	nad4	0	1	1	1488	0	0.0672043
Hypnum imponens	nad4	2	1	3	1488	0.134409	0.0672043
Mielichhoferia elongata	nad4	5	0	5	1488	0.336022	0
Orthotrichum callistomum	nad4	0	1	1	1488	0	0.0672043
Oxystegus tenuirostris	nad4	1	0	1	1488	0.0672043	0
Ptychomnion cygnisetum	nad4	8	1	9	1488	0.537634	0.0672043
Racomitrium ericoides	nad4	0	1	1	1488	0	0.0672043
Sanionia uncinata	nad4	5	0	5	1488	0.336022	0
Sphagnum palustre	nad4	6	4	10	1488	0.403226	0.268817
Syntrichia filaris	nad4	0	0	0	1488	0	0
Tetraphis pellucida	nad4	5	0	5	1488	0.336022	0
Tetraplodon fuegianus	nad4	1	0	1	1488	0.0672043	0
Anomodon rugellii	nad4L	1	0	1	303	0.330033	0
Atrichum angustatum	nad4L	0	0	0	303	0	0
Bartramia pomiformis	nad4L	0	0	0	303	0	0
Brachythecium rivulare	nad4L	1	0	1	303	0.330033	0
Buxbaumia aphylla	nad4L	0	0	0	303	0	0
Climacium americanum	nad4L	1	0	1	303	0.330033	0
Funaria hygrometrica	nad4L	0	0	0	303	0	0
Hypnum imponens	nad4L	1	0	1	303	0.330033	0
Mielichhoferia elongata	nad4L	0	0	0	303	0	0
Orthotrichum callistomum	nad4L	0	0	0	303	0	0
Oxystegus tenuirostris	nad4L	0	0	0	303	0	0
Ptychomnion cygnisetum	nad4L	0	0	0	303	0	0
Racomitrium ericoides	nad4L	0	0	0	303	0	0
Sanionia uncinata	nad4L	2	0	2	303	0.660066	0
Sphagnum palustre	nad4L	0	0	0	303	0	0
Syntrichia filaris	nad4L	0	0	0	303	0	0
Tetraphis pellucida	nad4L	0	0	0	303	0	0
Tetraplodon fuegianus	nad4L	0	0	0	303	0	0
Anomodon rugellii	nad5	11	3	14	2031	0.541605	0.14771
Atrichum angustatum	nad5	8	3	11	2031	0.393895	0.14771
Bartramia pomiformis	nad5	4	3	7	2031	0.196947	0.14771
Brachythecium rivulare	nad5	11	4	15	2031	0.541605	0.196947
Buxbaumia aphylla	nad5	6	4	10	2031	0.295421	0.196947
Climacium americanum	nad5	9	5	14	2031	0.443131	0.246184
Funaria hygrometrica	nad5	2	0	2	2031	0.0984737	0
Hypnum imponens	nad5	7	4	11	2031	0.344658	0.196947
Mielichhoferia elongata	nad5	4	4	8	2031	0.196947	0.196947
Orthotrichum callistomum	nad5	6	2	8	2031	0.295421	0.0984737
Oxystegus tenuirostris	nad5	2	1	3	2031	0.0984737	0.0492368
Ptychomnion cygnisetum	nad5	13	5	18	2031	0.640079	0.246184
Racomitrium ericoides	nad5	3	0	3	2031	0.14771	0
Sanionia uncinata	nad5	13	4	17	2031	0.640079	0.196947
Sphagnum palustre	nad5	7	5	12	2031	0.344658	0.246184
Syntrichia filaris	nad5	4	0	4	2031	0.196947	0
Tetraphis pellucida	nad5	11	2	13	2031	0.541605	0.0984737
Tetraplodon fuegianus	nad5	2	1	3	2031	0.0984737	0.0492368
Anomodon rugellii	nad6	1	0	1	606	0.165017	0
Atrichum angustatum	nad6	0	0	0	606	0	0
Bartramia pomiformis	nad6	0	0	0	606	0	0
Brachythecium rivulare	nad6	0	0	0	606	0	0
Buxbaumia aphylla	nad6	2	1	3	606	0.330033	0.165017
Climacium americanum	nad6	0	0	0	606	0	0
Funaria hygrometrica	nad6	0	0	0	606	0	0
Hypnum imponens	nad6	0	0	0	606	0	0
Mielichhoferia elongata	nad6	2	0	2	606	0.330033	0
Orthotrichum callistomum	nad6	0	0	0	606	0	0
Oxystegus tenuirostris	nad6	0	1	1	606	0	0.165017
Ptychomnion cygnisetum	nad6	1	0	1	606	0.165017	0
Racomitrium ericoides	nad6	0	0	0	606	0	0
Sanionia uncinata	nad6	2	0	2	606	0.330033	0
Sphagnum palustre	nad6	0	1	1	606	0	0.165017
Syntrichia filaris	nad6	0	0	0	606	0	0
Tetraphis pellucida	nad6	0	0	0	606	0	0
Tetraplodon fuegianus	nad6	0	0	0	606	0	0
Anomodon rugellii	nad9	0	1	1	588	0	0.170068
Atrichum angustatum	nad9	2	1	3	588	0.340136	0.170068
Bartramia pomiformis	nad9	0	0	0	588	0	0
Brachythecium rivulare	nad9	0	1	1	588	0	0.170068
Buxbaumia aphylla	nad9	1	2	3	588	0.170068	0.340136
Climacium americanum	nad9	0	1	1	588	0	0.170068
Funaria hygrometrica	nad9	0	0	0	588	0	0
Hypnum imponens	nad9	0	1	1	588	0	0.170068
Mielichhoferia elongata	nad9	0	0	0	588	0	0
Orthotrichum callistomum	nad9	0	1	1	588	0	0.170068
Oxystegus tenuirostris	nad9	1	0	1	588	0.170068	0
Ptychomnion cygnisetum	nad9	2	2	4	588	0.340136	0.340136
Racomitrium ericoides	nad9	0	0	0	588	0	0
Sanionia uncinata	nad9	0	1	1	588	0	0.170068
Sphagnum palustre	nad9	1	0	1	588	0.170068	0
Syntrichia filaris	nad9	0	0	0	588	0	0
Tetraphis pellucida	nad9	2	0	2	585	0.34188	0
Tetraplodon fuegianus	nad9	0	0	0	588	0	0
Anomodon rugellii	rpl10	2	2	4	564	0.35461	0.35461
Atrichum angustatum	rpl10	4	3	7	483	0.828157	0.621118
Bartramia pomiformis	rpl10	0	0	0	540	0	0
Brachythecium rivulare	rpl10	2	2	4	564	0.35461	0.35461
Buxbaumia aphylla	rpl10	3	1	4	483	0.621118	0.207039
Climacium americanum	rpl10	2	2	4	564	0.35461	0.35461
Funaria hygrometrica	rpl10	0	0	0	540	0	0
Hypnum imponens	rpl10	2	2	4	564	0.35461	0.35461
Mielichhoferia elongata	rpl10	1	0	1	534	0.187266	0
Orthotrichum callistomum	rpl10	1	0	1	540	0.185185	0
Oxystegus tenuirostris	rpl10	1	0	1	540	0.185185	0
Ptychomnion cygnisetum	rpl10	4	4	8	417	0.959233	0.959233
Racomitrium ericoides	rpl10	1	1	2	540	0.185185	0.185185
Sanionia uncinata	rpl10	2	2	4	564	0.35461	0.35461
Sphagnum palustre	rpl10	2	5	7	483	0.414079	1.0352
Syntrichia filaris	rpl10	1	0	1	540	0.185185	0
Tetraphis pellucida	rpl10	2	1	3	483	0.414079	0.207039
Tetraplodon fuegianus	rpl10	0	0	0	540	0	0
Anomodon rugellii	rpl16	0	0	0	408	0	0
Atrichum angustatum	rpl16	0	0	0	408	0	0
Bartramia pomiformis	rpl16	0	0	0	408	0	0
Brachythecium rivulare	rpl16	0	0	0	408	0	0
Buxbaumia aphylla	rpl16	0	1	1	408	0	0.245098
Climacium americanum	rpl16	0	0	0	408	0	0
Funaria hygrometrica	rpl16	0	0	0	408	0	0
Hypnum imponens	rpl16	0	0	0	408	0	0
Mielichhoferia elongata	rpl16	0	0	0	408	0	0
Orthotrichum callistomum	rpl16	0	0	0	408	0	0
Oxystegus tenuirostris	rpl16	0	0	0	408	0	0
Ptychomnion cygnisetum	rpl16	1	0	1	408	0.245098	0
Racomitrium ericoides	rpl16	0	1	1	408	0	0.245098
Sanionia uncinata	rpl16	0	0	0	408	0	0
Sphagnum palustre	rpl16	0	0	0	399	0	0
Syntrichia filaris	rpl16	0	0	0	408	0	0
Tetraphis pellucida	rpl16	0	0	0	408	0	0
Tetraplodon fuegianus	rpl16	0	0	0	408	0	0
Anomodon rugellii	rpl2	3	2	5	1392	0.215517	0.143678
Atrichum angustatum	rpl2	9	8	17	1482	0.607287	0.539811
Bartramia pomiformis	rpl2	1	3	4	1392	0.0718391	0.215517
Brachythecium rivulare	rpl2	3	2	5	1392	0.215517	0.143678
Buxbaumia aphylla	rpl2	6	12	18	1413	0.424628	0.849257
Climacium americanum	rpl2	4	0	4	1392	0.287356	0
Funaria hygrometrica	rpl2	0	1	1	1392	0	0.0718391
Hypnum imponens	rpl2	4	2	6	1392	0.287356	0.143678
Mielichhoferia elongata	rpl2	0	2	2	1392	0	0.143678
Orthotrichum callistomum	rpl2	1	5	6	1392	0.0718391	0.359195
Oxystegus tenuirostris	rpl2	1	7	8	1392	0.0718391	0.502874
Ptychomnion cygnisetum	rpl2	11	9	20	1383	0.795372	0.650759
Racomitrium ericoides	rpl2	1	2	3	1395	0.0716846	0.143369
Sanionia uncinata	rpl2	4	2	6	1392	0.287356	0.143678
Sphagnum palustre	rpl2	8	6	14	1476	0.542005	0.406504
Syntrichia filaris	rpl2	3	2	5	1392	0.215517	0.143678
Tetraphis pellucida	rpl2	6	1	7	1482	0.404858	0.0674764
Tetraplodon fuegianus	rpl2	0	1	1	1392	0	0.0718391
Anomodon rugellii	rpl5	1	0	1	561	0.178253	0
Atrichum angustatum	rpl5	0	3	3	561	0	0.534759
Bartramia pomiformis	rpl5	0	0	0	561	0	0
Brachythecium rivulare	rpl5	1	0	1	561	0.178253	0
Buxbaumia aphylla	rpl5	2	1	3	561	0.356506	0.178253
Climacium americanum	rpl5	1	0	1	561	0.178253	0
Funaria hygrometrica	rpl5	0	0	0	561	0	0
Hypnum imponens	rpl5	1	0	1	561	0.178253	0
Mielichhoferia elongata	rpl5	1	0	1	561	0.178253	0
Orthotrichum callistomum	rpl5	1	1	2	561	0.178253	0.178253
Oxystegus tenuirostris	rpl5	0	0	0	561	0	0
Ptychomnion cygnisetum	rpl5	2	1	3	561	0.356506	0.178253
Racomitrium ericoides	rpl5	0	0	0	561	0	0
Sanionia uncinata	rpl5	1	0	1	561	0.178253	0
Sphagnum palustre	rpl5	1	1	2	561	0.178253	0.178253
Syntrichia filaris	rpl5	1	0	1	561	0.178253	0
Tetraphis pellucida	rpl5	0	0	0	561	0	0
Tetraplodon fuegianus	rpl5	0	0	0	561	0	0
Anomodon rugellii	rpl6	1	0	1	306	0.326797	0
Atrichum angustatum	rpl6	1	2	3	306	0.326797	0.653595
Bartramia pomiformis	rpl6	0	0	0	306	0	0
Brachythecium rivulare	rpl6	1	0	1	306	0.326797	0
Buxbaumia aphylla	rpl6	2	0	2	306	0.653595	0
Climacium americanum	rpl6	2	0	2	306	0.653595	0
Funaria hygrometrica	rpl6	0	0	0	306	0	0
Hypnum imponens	rpl6	0	0	0	306	0	0
Mielichhoferia elongata	rpl6	2	1	3	306	0.653595	0.326797
Orthotrichum callistomum	rpl6	0	0	0	306	0	0
Oxystegus tenuirostris	rpl6	0	0	0	306	0	0
Ptychomnion cygnisetum	rpl6	4	0	4	306	1.30719	0
Racomitrium ericoides	rpl6	0	0	0	306	0	0
Sanionia uncinata	rpl6	1	1	2	306	0.326797	0.326797
Sphagnum palustre	rpl6	1	0	1	306	0.326797	0
Syntrichia filaris	rpl6	0	0	0	306	0	0
Tetraphis pellucida	rpl6	0	0	0	306	0	0
Tetraplodon fuegianus	rpl6	0	0	0	306	0	0
Anomodon rugellii	rps1	1	3	4	828	0.120773	0.362319
Atrichum angustatum	rps1	4	4	8	810	0.493827	0.493827
Bartramia pomiformis	rps1	2	3	5	810	0.246914	0.37037
Brachythecium rivulare	rps1	1	3	4	828	0.120773	0.362319
Buxbaumia aphylla	rps1	3	3	6	807	0.371747	0.371747
Climacium americanum	rps1	1	3	4	828	0.120773	0.362319
Funaria hygrometrica	rps1	3	2	5	828	0.362319	0.241546
Hypnum imponens	rps1	1	3	4	810	0.123457	0.37037
Mielichhoferia elongata	rps1	1	4	5	735	0.136054	0.544218
Orthotrichum callistomum	rps1	1	3	4	804	0.124378	0.373134
Oxystegus tenuirostris	rps1	1	2	3	807	0.123916	0.247831
Ptychomnion cygnisetum	rps1	3	1	4	813	0.369004	0.123001
Racomitrium ericoides	rps1	3	3	6	810	0.37037	0.37037
Sanionia uncinata	rps1	1	3	4	828	0.120773	0.362319
Sphagnum palustre	rps1	3	7	10	828	0.362319	0.845411
Syntrichia filaris	rps1	0	0	0	687	0	0
Tetraphis pellucida	rps1	4	3	7	810	0.493827	0.37037
Tetraplodon fuegianus	rps1	2	3	5	810	0.246914	0.37037
Anomodon rugellii	rps11	1	0	1	357	0.280112	0
Atrichum angustatum	rps11	0	0	0	357	0	0
Bartramia pomiformis	rps11	1	0	1	357	0.280112	0
Brachythecium rivulare	rps11	1	0	1	357	0.280112	0
Buxbaumia aphylla	rps11	0	0	0	357	0	0
Climacium americanum	rps11	1	0	1	357	0.280112	0
Funaria hygrometrica	rps11	0	0	0	357	0	0
Hypnum imponens	rps11	1	0	1	357	0.280112	0
Mielichhoferia elongata	rps11	1	0	1	357	0.280112	0
Orthotrichum callistomum	rps11	1	0	1	357	0.280112	0
Oxystegus tenuirostris	rps11	0	0	0	357	0	0
Ptychomnion cygnisetum	rps11	1	0	1	357	0.280112	0
Racomitrium ericoides	rps11	0	0	0	357	0	0
Sanionia uncinata	rps11	1	0	1	357	0.280112	0
Sphagnum palustre	rps11	2	0	2	357	0.560224	0
Syntrichia filaris	rps11	1	0	1	357	0.280112	0
Tetraphis pellucida	rps11	0	0	0	357	0	0
Tetraplodon fuegianus	rps11	1	0	1	357	0.280112	0
Anomodon rugellii	rps12	0	0	0	381	0	0
Atrichum angustatum	rps12	0	0	0	381	0	0
Bartramia pomiformis	rps12	0	0	0	381	0	0
Brachythecium rivulare	rps12	0	0	0	381	0	0
Buxbaumia aphylla	rps12	0	0	0	381	0	0
Climacium americanum	rps12	0	0	0	381	0	0
Funaria hygrometrica	rps12	0	0	0	381	0	0
Hypnum imponens	rps12	0	0	0	381	0	0
Mielichhoferia elongata	rps12	0	0	0	381	0	0
Orthotrichum callistomum	rps12	0	0	0	381	0	0
Oxystegus tenuirostris	rps12	0	0	0	381	0	0
Ptychomnion cygnisetum	rps12	1	0	1	381	0.262467	0
Racomitrium ericoides	rps12	0	0	0	381	0	0
Sanionia uncinata	rps12	0	0	0	381	0	0
Sphagnum palustre	rps12	0	3	3	381	0	0.787402
Syntrichia filaris	rps12	0	0	0	381	0	0
Tetraphis pellucida	rps12	1	0	1	381	0.262467	0
Tetraplodon fuegianus	rps12	0	0	0	381	0	0
Anomodon rugellii	rps13	0	1	1	369	0	0.271003
Atrichum angustatum	rps13	2	1	3	369	0.542005	0.271003
Bartramia pomiformis	rps13	0	1	1	369	0	0.271003
Brachythecium rivulare	rps13	0	1	1	369	0	0.271003
Buxbaumia aphylla	rps13	2	4	6	369	0.542005	1.08401
Climacium americanum	rps13	0	1	1	369	0	0.271003
Funaria hygrometrica	rps13	0	0	0	369	0	0
Hypnum imponens	rps13	0	1	1	369	0	0.271003
Mielichhoferia elongata	rps13	0	1	1	369	0	0.271003
Orthotrichum callistomum	rps13	0	1	1	369	0	0.271003
Oxystegus tenuirostris	rps13	0	0	0	369	0	0
Ptychomnion cygnisetum	rps13	1	2	3	369	0.271003	0.542005
Racomitrium ericoides	rps13	0	0	0	369	0	0
Sanionia uncinata	rps13	0	1	1	369	0	0.271003
Sphagnum palustre	rps13	2	3	5	369	0.542005	0.813008
Syntrichia filaris	rps13	0	0	0	369	0	0
Tetraphis pellucida	rps13	2	1	3	369	0.542005	0.271003
Tetraplodon fuegianus	rps13	0	1	1	369	0	0.271003
Anomodon rugellii	rps14	2	0	2	300	0.666667	0
Atrichum angustatum	rps14	2	0	2	300	0.666667	0
Bartramia pomiformis	rps14	2	0	2	300	0.666667	0
Brachythecium rivulare	rps14	2	0	2	300	0.666667	0
Buxbaumia aphylla	rps14	2	2	4	300	0.666667	0.666667
Climacium americanum	rps14	2	0	2	300	0.666667	0
Funaria hygrometrica	rps14	0	0	0	300	0	0
Hypnum imponens	rps14	2	0	2	300	0.666667	0
Mielichhoferia elongata	rps14	2	0	2	300	0.666667	0
Orthotrichum callistomum	rps14	2	2	4	300	0.666667	0.666667
Oxystegus tenuirostris	rps14	2	1	3	300	0.666667	0.333333
Ptychomnion cygnisetum	rps14	2	0	2	300	0.666667	0
Racomitrium ericoides	rps14	2	0	2	300	0.666667	0
Sanionia uncinata	rps14	2	0	2	300	0.666667	0
Sphagnum palustre	rps14	1	0	1	300	0.333333	0
Syntrichia filaris	rps14	2	1	3	300	0.666667	0.333333
Tetraphis pellucida	rps14	2	0	2	300	0.666667	0
Tetraplodon fuegianus	rps14	2	0	2	300	0.666667	0
Anomodon rugellii	rps19	0	0	0	282	0	0
Atrichum angustatum	rps19	1	0	1	282	0.35461	0
Bartramia pomiformis	rps19	0	0	0	282	0	0
Brachythecium rivulare	rps19	0	0	0	282	0	0
Buxbaumia aphylla	rps19	1	1	2	282	0.35461	0.35461
Climacium americanum	rps19	0	0	0	282	0	0
Funaria hygrometrica	rps19	0	0	0	282	0	0
Hypnum imponens	rps19	0	0	0	282	0	0
Mielichhoferia elongata	rps19	0	1	1	282	0	0.35461
Orthotrichum callistomum	rps19	0	0	0	282	0	0
Oxystegus tenuirostris	rps19	0	0	0	282	0	0
Ptychomnion cygnisetum	rps19	0	0	0	279	0	0
Racomitrium ericoides	rps19	0	0	0	282	0	0
Sanionia uncinata	rps19	1	0	1	282	0.35461	0
Sphagnum palustre	rps19	0	0	0	282	0	0
Syntrichia filaris	rps19	0	2	2	282	0	0.70922
Tetraphis pellucida	rps19	0	0	0	282	0	0
Tetraplodon fuegianus	rps19	0	0	0	282	0	0
Anomodon rugellii	rps2	0	2	2	726	0	0.275482
Atrichum angustatum	rps2	0	2	2	726	0	0.275482
Bartramia pomiformis	rps2	0	2	2	726	0	0.275482
Brachythecium rivulare	rps2	0	2	2	726	0	0.275482
Buxbaumia aphylla	rps2	3	4	7	726	0.413223	0.550964
Climacium americanum	rps2	0	2	2	726	0	0.275482
Funaria hygrometrica	rps2	0	0	0	726	0	0
Hypnum imponens	rps2	0	2	2	726	0	0.275482
Mielichhoferia elongata	rps2	1	1	2	726	0.137741	0.137741
Orthotrichum callistomum	rps2	0	4	4	726	0	0.550964
Oxystegus tenuirostris	rps2	1	1	2	726	0.137741	0.137741
Ptychomnion cygnisetum	rps2	0	3	3	726	0	0.413223
Racomitrium ericoides	rps2	0	2	2	726	0	0.275482
Sanionia uncinata	rps2	0	2	2	726	0	0.275482
Sphagnum palustre	rps2	2	4	6	726	0.275482	0.550964
Syntrichia filaris	rps2	0	1	1	726	0	0.137741
Tetraphis pellucida	rps2	2	1	3	726	0.275482	0.137741
Tetraplodon fuegianus	rps2	0	2	2	726	0	0.275482
Anomodon rugellii	rps3	3	7	10	1617	0.185529	0.4329
Atrichum angustatum	rps3	8	11	19	1569	0.509879	0.701083
Bartramia pomiformis	rps3	1	9	10	1617	0.0618429	0.556586
Brachythecium rivulare	rps3	2	8	10	1617	0.123686	0.494743
Buxbaumia aphylla	rps3	8	15	23	1581	0.506009	0.948767
Climacium americanum	rps3	3	6	9	1617	0.185529	0.371058
Funaria hygrometrica	rps3	0	0	0	1608	0	0
Hypnum imponens	rps3	2	6	8	1620	0.123457	0.37037
Mielichhoferia elongata	rps3	2	5	7	1617	0.123686	0.309215
Orthotrichum callistomum	rps3	2	6	8	1617	0.123686	0.371058
Oxystegus tenuirostris	rps3	3	3	6	1617	0.185529	0.185529
Ptychomnion cygnisetum	rps3	6	7	13	1620	0.37037	0.432099
Racomitrium ericoides	rps3	2	7	9	1584	0.126263	0.441919
Sanionia uncinata	rps3	2	6	8	1617	0.123686	0.371058
Sphagnum palustre	rps3	16	27	43	1632	0.980392	1.65441
Syntrichia filaris	rps3	2	3	5	1617	0.123686	0.185529
Tetraphis pellucida	rps3	11	6	17	1638	0.671551	0.3663
Tetraplodon fuegianus	rps3	2	5	7	1617	0.123686	0.309215
Anomodon rugellii	rps4	0	0	0	588	0	0
Atrichum angustatum	rps4	1	0	1	588	0.170068	0
Bartramia pomiformis	rps4	0	0	0	588	0	0
Brachythecium rivulare	rps4	0	0	0	588	0	0
Buxbaumia aphylla	rps4	1	0	1	588	0.170068	0
Climacium americanum	rps4	0	0	0	588	0	0
Funaria hygrometrica	rps4	0	0	0	588	0	0
Hypnum imponens	rps4	0	0	0	588	0	0
Mielichhoferia elongata	rps4	0	1	1	588	0	0.170068
Orthotrichum callistomum	rps4	0	0	0	588	0	0
Oxystegus tenuirostris	rps4	0	2	2	588	0	0.340136
Ptychomnion cygnisetum	rps4	1	0	1	588	0.170068	0
Racomitrium ericoides	rps4	1	0	1	588	0.170068	0
Sanionia uncinata	rps4	0	0	0	588	0	0
Sphagnum palustre	rps4	5	1	6	588	0.85034	0.170068
Syntrichia filaris	rps4	0	1	1	588	0	0.170068
Tetraphis pellucida	rps4	2	0	2	588	0.340136	0
Tetraplodon fuegianus	rps4	1	0	1	588	0.170068	0
Anomodon rugellii	rps7	5	3	8	687	0.727802	0.436681
Atrichum angustatum	rps7	3	3	6	732	0.409836	0.409836
Bartramia pomiformis	rps7	1	2	3	720	0.138889	0.277778
Brachythecium rivulare	rps7	3	2	5	687	0.436681	0.291121
Buxbaumia aphylla	rps7	3	2	5	711	0.421941	0.281294
Climacium americanum	rps7	4	2	6	687	0.582242	0.291121
Funaria hygrometrica	rps7	0	0	0	720	0	0
Hypnum imponens	rps7	2	2	4	687	0.291121	0.291121
Mielichhoferia elongata	rps7	1	4	5	720	0.138889	0.555556
Orthotrichum callistomum	rps7	1	2	3	699	0.143062	0.286123
Oxystegus tenuirostris	rps7	1	2	3	720	0.138889	0.277778
Ptychomnion cygnisetum	rps7	2	2	4	687	0.291121	0.291121
Racomitrium ericoides	rps7	1	0	1	720	0.138889	0
Sanionia uncinata	rps7	4	2	6	687	0.582242	0.291121
Sphagnum palustre	rps7	6	5	11	735	0.816327	0.680272
Syntrichia filaris	rps7	1	2	3	720	0.138889	0.277778
Tetraphis pellucida	rps7	3	0	3	732	0.409836	0
Tetraplodon fuegianus	rps7	1	2	3	720	0.138889	0.277778
Anomodon rugellii	sdh3	1	2	3	396	0.252525	0.505051
Atrichum angustatum	sdh3	2	4	6	396	0.505051	1.0101
Bartramia pomiformis	sdh3	1	3	4	396	0.252525	0.757576
Brachythecium rivulare	sdh3	1	3	4	396	0.252525	0.757576
Buxbaumia aphylla	sdh3	4	4	8	396	1.0101	1.0101
Climacium americanum	sdh3	1	3	4	396	0.252525	0.757576
Funaria hygrometrica	sdh3	0	0	0	396	0	0
Hypnum imponens	sdh3	1	3	4	396	0.252525	0.757576
Mielichhoferia elongata	sdh3	5	3	8	396	1.26263	0.757576
Orthotrichum callistomum	sdh3	1	4	5	396	0.252525	1.0101
Oxystegus tenuirostris	sdh3	0	1	1	396	0	0.252525
Ptychomnion cygnisetum	sdh3	5	4	9	396	1.26263	1.0101
Racomitrium ericoides	sdh3	0	0	0	396	0	0
Sanionia uncinata	sdh3	2	2	4	396	0.505051	0.505051
Sphagnum palustre	sdh3	3	8	11	396	0.757576	2.0202
Syntrichia filaris	sdh3	1	0	1	396	0.252525	0
Tetraphis pellucida	sdh3	2	2	4	396	0.505051	0.505051
Tetraplodon fuegianus	sdh3	1	2	3	396	0.252525	0.505051
Anomodon rugellii	sdh4	0	1	1	261	0	0.383142
Atrichum angustatum	sdh4	1	0	1	261	0.383142	0
Bartramia pomiformis	sdh4	0	1	1	261	0	0.383142
Brachythecium rivulare	sdh4	0	2	2	261	0	0.766284
Buxbaumia aphylla	sdh4	0	2	2	261	0	0.766284
Climacium americanum	sdh4	0	1	1	261	0	0.383142
Funaria hygrometrica	sdh4	0	0	0	261	0	0
Hypnum imponens	sdh4	0	1	1	261	0	0.383142
Mielichhoferia elongata	sdh4	0	0	0	261	0	0
Orthotrichum callistomum	sdh4	0	0	0	270	0	0
Oxystegus tenuirostris	sdh4	0	0	0	261	0	0
Ptychomnion cygnisetum	sdh4	3	2	5	261	1.14943	0.766284
Racomitrium ericoides	sdh4	1	1	2	255	0.392157	0.392157
Sanionia uncinata	sdh4	0	1	1	261	0	0.383142
Sphagnum palustre	sdh4	3	2	5	261	1.14943	0.766284
Syntrichia filaris	sdh4	0	0	0	261	0	0
Tetraphis pellucida	sdh4	0	0	0	261	0	0
Tetraplodon fuegianus	sdh4	1	0	1	261	0.383142	0
Anomodon rugellii	tatC	7	2	9	735	0.952381	0.272109
Atrichum angustatum	tatC	8	2	10	735	1.08844	0.272109
Bartramia pomiformis	tatC	1	1	2	735	0.136054	0.136054
Brachythecium rivulare	tatC	4	2	6	735	0.544218	0.272109
Buxbaumia aphylla	tatC	8	5	13	735	1.08844	0.680272
Climacium americanum	tatC	5	3	8	735	0.680272	0.408163
Funaria hygrometrica	tatC	0	0	0	735	0	0
Hypnum imponens	tatC	4	3	7	735	0.544218	0.408163
Mielichhoferia elongata	tatC	1	1	2	735	0.136054	0.136054
Orthotrichum callistomum	tatC	3	3	6	735	0.408163	0.408163
Oxystegus tenuirostris	tatC	1	1	2	735	0.136054	0.136054
Ptychomnion cygnisetum	tatC	12	3	15	735	1.63265	0.408163
Racomitrium ericoides	tatC	1	2	3	735	0.136054	0.272109
Sanionia uncinata	tatC	4	3	7	735	0.544218	0.408163
Sphagnum palustre	tatC	11	8	19	738	1.49051	1.08401
Syntrichia filaris	tatC	1	2	3	735	0.136054	0.272109
Tetraphis pellucida	tatC	12	1	13	735	1.63265	0.136054
Tetraplodon fuegianus	tatC	1	0	1	735	0.136054	0
