# Supplementary material for: Potential of Transcript Editing Across Mitogenomes of Early Land Plants Shows Novel and Familiar Trends
Source: Int J Mol Sci. 2019 Jun 18;20(12):2963. doi: 10.3390/ijms20122963 (PMC6627324; doi:10.3390/ijms20122963)
Supplement: Supplementary file 1 [file ijms-20-02963-s001.zip › TableS6.xls]

## Sheet: Arkusz1
Table S6. Occurrence of predicted RNA editing sites among three groups of mosses.
Moss group	Coding sequence	Number of predicted C-to-U editing sites	Number of predicted U-to-C editing sites	Total number of predicted editing sites	C-to-U editing frequency [%]	U-to-C editing frequency [%]
Early	atp4	3	5	8	0.13587	0.226449
Early	atp6	5	3	8	0.16469	0.0988142
Early	atp8	6	9	15	0.284912	0.426966
Early	atp9	7	0	7	0.777778	0
Early	cox1	17	1	18	0.271026	0.0159642
Early	cox2	5	1	6	0.164042	0.0328084
Early	cox3	13	0	13	0.407268	0
Early	nad1	16	1	17	0.405268	0.0253293
Early	nad2	9	5	14	0.153061	0.085034
Early	nad3	1	5	6	0.070028	0.35014
Early	nad4L	0	0	0	0	0
Early	nad4	15	9	24	0.252016	0.15121
Early	nad5	32	14	46	0.393895	0.172329
Early	nad6	2	2	4	0.0825083	0.0825083
Early	nad9	6	3	9	0.255538	0.127551
Early	rpl10	11	10	21	0.569358	0.517598
Early	rpl16	0	1	1	0	0.0612745
Early	rpl2	29	27	56	0.494695	0.465762
Early	rpl5	3	5	8	0.13369	0.222816
Early	rpl6	4	2	6	0.326797	0.163399
Early	rps11	2	0	2	0.140056	0
Early	rps12	1	3	4	0.0656168	0.19685
Early	rps13	8	9	17	0.542005	0.609756
Early	rps14	7	2	9	0.583333	0.166667
Early	rps19	2	1	3	0.177305	0.0886525
Early	rps1	14	17	31	0.43043	0.520339
Early	rps2	7	11	18	0.241047	0.378788
Early	rps3	43	59	102	0.666958	0.917641
Early	rps4	9	1	10	0.382653	0.042517
Early	rps7	15	10	25	0.514485	0.342851
Early	sdh3	11	18	29	0.694444	1.13636
Early	sdh4	4	4	8	0.383142	0.383142
Early	tatC	39	16	55	1.32501	0.543112
Plagiotropic	atp4	1	6	7	0.0301932	0.181159
Plagiotropic	atp6	22	1	23	0.483092	0.0219587
Plagiotropic	atp8	2	0	2	0.0634921	0
Plagiotropic	atp9	13	0	13	0.962963	0
Plagiotropic	cox1	26	6	32	0.276184	0.0637349
Plagiotropic	cox2	14	0	14	0.306212	0
Plagiotropic	cox3	23	6	29	0.480368	0.125313
Plagiotropic	nad1	23	6	29	0.388382	0.101317
Plagiotropic	nad2	12	0	12	0.136054	0
Plagiotropic	nad3	16	6	22	0.746965	0.280112
Plagiotropic	nad4L	6	0	6	0.330033	0
Plagiotropic	nad4	29	2	31	0.324821	0.0224014
Plagiotropic	nad5	64	25	89	0.525193	0.205153
Plagiotropic	nad6	4	0	4	0.110011	0
Plagiotropic	nad9	2	7	9	0.0566893	0.198413
Plagiotropic	rpl10	14	14	28	0.45538	0.45538
Plagiotropic	rpl16	1	0	1	0.0408497	0
Plagiotropic	rpl2	29	17	46	0.348079	0.204245
Plagiotropic	rpl5	7	1	8	0.207962	0.0297089
Plagiotropic	rpl6	9	1	10	0.490196	0.0544662
Plagiotropic	rps11	6	0	6	0.280112	0
Plagiotropic	rps12	1	0	1	0.0437445	0
Plagiotropic	rps13	1	7	8	0.0451671	0.31617
Plagiotropic	rps14	12	0	12	0.666667	0
Plagiotropic	rps19	1	0	1	0.0591017	0
Plagiotropic	rps1	8	16	24	0.162592	0.323774
Plagiotropic	rps2	0	13	13	0	0.298439
Plagiotropic	rps3	18	40	58	0.185376	0.412038
Plagiotropic	rps4	1	0	1	0.0283447	0
Plagiotropic	rps7	20	13	33	0.485201	0.315381
Plagiotropic	sdh3	11	17	28	0.462963	0.715488
Plagiotropic	sdh4	3	8	11	0.191571	0.510856
Plagiotropic	tatC	36	16	52	0.816327	0.362812
Orthotropic	atp4	0	3	3	0	0.0679348
Orthotropic	atp6	9	6	15	0.148221	0.0988142
Orthotropic	atp8	1	4	5	0.0238095	0.0952381
Orthotropic	atp9	13	0	13	0.72619	0
Orthotropic	cox1	11	4	15	0.0876354	0.0318674
Orthotropic	cox2	9	0	9	0.147638	0
Orthotropic	cox3	17	4	21	0.266291	0.0626566
Orthotropic	nad1	6	5	11	0.0759878	0.0633232
Orthotropic	nad2	0	2	2	0	0.0170068
Orthotropic	nad3	3	8	11	0.105042	0.280112
Orthotropic	nad4L	0	0	0	0	0
Orthotropic	nad4	10	4	14	0.0840054	0.0336022
Orthotropic	nad5	27	11	38	0.166174	0.0677006
Orthotropic	nad6	2	1	3	0.0412541	0.0206271
Orthotropic	nad9	1	1	2	0.0212585	0.0212585
Orthotropic	rpl10	5	1	6	0.116001	0.0231481
Orthotropic	rpl16	0	1	1	0	0.0306373
Orthotropic	rpl2	7	23	30	0.0628399	0.206499
Orthotropic	rpl5	3	1	4	0.0668449	0.0222816
Orthotropic	rpl6	2	1	3	0.0816993	0.0408497
Orthotropic	rps11	5	0	5	0.17507	0
Orthotropic	rps12	0	0	0	0	0
Orthotropic	rps13	0	4	4	0	0.135501
Orthotropic	rps14	14	4	18	0.583333	0.166667
Orthotropic	rps19	0	3	3	0	0.132979
Orthotropic	rps1	13	20	33	0.201358	0.31473
Orthotropic	rps2	2	13	15	0.0344353	0.223829
Orthotropic	rps3	14	38	52	0.108547	0.294881
Orthotropic	rps4	2	4	6	0.042517	0.085034
Orthotropic	rps7	7	14	21	0.122049	0.244099
Orthotropic	sdh3	9	13	22	0.284091	0.410354
Orthotropic	sdh4	2	2	4	0.0969123	0.0969123
Orthotropic	tatC	9	10	19	0.153061	0.170068
