# Supplementary material for: Potential of Transcript Editing Across Mitogenomes of Early Land Plants Shows Novel and Familiar Trends
Source: Int J Mol Sci. 2019 Jun 18;20(12):2963. doi: 10.3390/ijms20122963 (PMC6627324; doi:10.3390/ijms20122963)
Supplement: Supplementary file 1 [file ijms-20-02963-s001.zip › TableS7.xls]

## Sheet: Arkusz1
Table S7. Results of statistical analyses used to compare C-to-U and U-to-C means of editing frequency of genes among three groups of mosses.
	Mean C-to-U editing frequency					Mean U-to-C editing frequency
			Dunn’s test for multiple comparisons p-value					Dunn’s test for multiple comparisons p-value
Coding sequence	Kruskal-Wallis chi-squared	p-value	Early vs orthotropic	Early vs plagiotropic	Orthotropic vs plagiotropic	Kruskal-Wallis chi-squared	p-value	Early vs orthotropic	Early vs plagiotropic	Orthotropic vs plagiotropic
atp4	1.9534	0.3765	0.55	0.61	0.55	4.3336	0.1145	0.4	0.4	0.11
atp6	6.9127	0.03155	0.723	0.109	0.033	3.8324	0.1472	0.86	0.16	0.16
atp8	7.8179	0.02006	0.016	0.067	0.453	10.287	0.005839	0.033	0.0043	0.2254
atp9	0.54971	0.7597	0.78	0.78	0.78	-	-	-	-	-
cox1	9.7079	0.007798	0.023	0.98	0.019	3.75	0.1534	0.79	0.15	0.15
cox2	6.0204	0.04928	0.554	0.212	0.046	3.5	0.1738	0.15	0.15	1
cox3	7.0802	0.02901	0.055	0.96	0.055	9.35	0.009326	0.1103	0.0073	0.1053
nad1	9.8174	0.007382	0.015	0.74	0.015	4.6406	0.09824	0.33	0.11	0.24
nad2	14.364	0.0007601	0.0026	0.7004	0.0026	3.9766	0.1369	0.31	0.14	0.34
nad3	12.103	0.002355	0.9018	0.0084	0.0045	1.1328	0.5676	0.51	0.51	0.97
nad4	7.9822	0.01848	0.095	0.634	0.022	4.5737	0.1016	0.12	0.12	0.64
nad4L	12.857	0.001615	1	0.0082	0.0027	-	-	-	-	-
nad5	13.415	0.00122	0.0487	0.3419	0.0011	9.1004	0.01057	0.097	0.498	0.011
nad6	1.6528	0.4376	0.63	0.63	0.6	4.25	0.1194	0.17	0.13	0.55
nad9	9.7667	0.007571	0.0083	0.0145	0.7624	8.9266	0.01152	0.2442	0.2446	0.0088
rpl2	13.258	0.001321	0.0024	0.3058	0.0148	1.6869	0.4302	0.39	0.39	0.39
rpl5	5.156	0.07593	0.42	0.38	0.07	5.9756	0.0504	0.058	0.058	0.875
rpl6	5.95	0.05105	0.159	0.694	0.064	0.46441	0.7928	0.85	0.85	0.85
rpl10	14.076	0.000878	0.0018	0.3245	0.0101	13.738	0.00104	0.0079	0.8997	0.0028
rpl16	2	0.3679	1	0.41	0.41	1.4609	0.4817	0.53	0.53	0.53
rps1	8.9449	0.01142	0.0592	0.0086	0.2189	5.988	0.05009	0.121	0.045	0.355
rps2	7.9291	0.01898	0.044	0.017	0.41	2.9118	0.2332	0.28	0.74	0.28
rps3	10.077	0.006485	0.0047	0.0395	0.3527	5.8756	0.05298	0.052	0.254	0.254
rps4	9.4406	0.008913	0.0094	0.0094	0.7898	2.7062	0.2584	0.58	0.58	0.3
rps7	13.147	0.001397	0.0075	1	0.0043	5.0333	0.08073	0.279	0.571	0.088
rps11	3.0402	0.2187	0.55	0.3	0.3	-	-	-	-	-
rps12	1.8594	0.3947	0.51	0.69	0.51	3.5	0.1738	0.15	0.15	1
rps13	14.667	0.0006534	0.00063	0.00304	0.60558	7.8329	0.01991	0.026	0.361	0.089
rps14	1.3346	0.5131	0.6	0.6	0.6	2.4902	0.2879	0.75	0.48	0.36
rps19	4.533	0.1037	0.1	0.27	0.42	1.6953	0.4284	0.93	0.51	0.51
sdh3	6.0382	0.04884	0.045	0.215	0.215	5.162	0.0757	0.077	0.282	0.282
sdh4	1.1788	0.5547	0.52	0.52	0.89	5.6733	0.05862	0.289	0.471	0.058
tatC	14.293	0.0007878	0.0015	0.2936	0.0108	6.3059	0.04273	0.085	0.95	0.076
