# Supplementary material for: Potential of Transcript Editing Across Mitogenomes of Early Land Plants Shows Novel and Familiar Trends
Source: Int J Mol Sci. 2019 Jun 18;20(12):2963. doi: 10.3390/ijms20122963 (PMC6627324; doi:10.3390/ijms20122963)
Supplement: Supplementary file 1 [file ijms-20-02963-s001.zip › TableS8.xls]

## Sheet: Arkusz1
Table S8. Results of verification of predicted RNA editing sites with the use of database-derived transcripts.
Species	Group	Coding sequence	Number of predicted C-to-U editing sites	Number of C-to-U editing sites verified with database-derived transcripts	Number of predicted U-to-C editing sites	Number of C-to-U editing sites verified with database-derived transcripts
Atrichum angustatum	Early moss	atp4	0	0	0	0
Atrichum angustatum	Early moss	atp8	1	0	2	0
Atrichum angustatum	Early moss	cox1	3	2	0	0
Atrichum angustatum	Early moss	nad1	5	5	0	0
Atrichum angustatum	Early moss	nad9	2	2	1	0
Atrichum angustatum	Early moss	rpl10	4	0	3	0
Atrichum angustatum	Early moss	rpl16	0	0	0	0
Atrichum angustatum	Early moss	rpl6	1	1	2	0
Atrichum angustatum	Early moss	rps1	4	0	4	0
Atrichum angustatum	Early moss	rps11	0	0	0	0
Buxbaumia aphylla	Early moss	atp4	0	0	1	0
Buxbaumia aphylla	Early moss	atp6	0	0	0	0
Buxbaumia aphylla	Early moss	atp9	1	1	0	0
Buxbaumia aphylla	Early moss	cox1	7	3	0	0
Buxbaumia aphylla	Early moss	cox3	3	2	0	0
Buxbaumia aphylla	Early moss	nad4L	0	0	0	0
Buxbaumia aphylla	Early moss	nad5	6	2	4	0
Buxbaumia aphylla	Early moss	nad6	2	0	1	0
Buxbaumia aphylla	Early moss	rpl10	3	0	1	0
Buxbaumia aphylla	Early moss	rpl16	0	0	1	0
Buxbaumia aphylla	Early moss	rpl2	6	0	12	0
Buxbaumia aphylla	Early moss	rpl6	2	1	0	0
Buxbaumia aphylla	Early moss	rps1	3	0	3	0
Buxbaumia aphylla	Early moss	rps11	0	0	0	0
Buxbaumia aphylla	Early moss	rps4	1	0	0	0
Buxbaumia aphylla	Early moss	rps7	3	0	2	0
Buxbaumia aphylla	Early moss	sdh3	4	0	4	0
Buxbaumia aphylla	Early moss	tatC	8	0	5	0
Pallavicinia lyellii	Simple thalloid liverwort	atp4	5	4	0	0
Pallavicinia lyellii	Simple thalloid liverwort	atp6	23	20	1	1
Pallavicinia lyellii	Simple thalloid liverwort	atp8	2	2	0	0
Pallavicinia lyellii	Simple thalloid liverwort	atp9	15	15	0	0
Pallavicinia lyellii	Simple thalloid liverwort	cox1	32	32	0	0
Pallavicinia lyellii	Simple thalloid liverwort	cox2	15	14	0	0
Pallavicinia lyellii	Simple thalloid liverwort	cox3	15	15	0	0
Pallavicinia lyellii	Simple thalloid liverwort	nad1	11	10	1	1
Pallavicinia lyellii	Simple thalloid liverwort	nad2	18	12	1	1
Pallavicinia lyellii	Simple thalloid liverwort	nad3	10	9	0	0
Pallavicinia lyellii	Simple thalloid liverwort	nad4	31	28	0	0
Pallavicinia lyellii	Simple thalloid liverwort	nad4L	8	6	0	0
Pallavicinia lyellii	Simple thalloid liverwort	nad5	32	29	1	0
Pallavicinia lyellii	Simple thalloid liverwort	nad9	3	2	0	0
Pallavicinia lyellii	Simple thalloid liverwort	rpl5	4	3	0	0
Pallavicinia lyellii	Simple thalloid liverwort	rpl6	2	2	0	0
Pallavicinia lyellii	Simple thalloid liverwort	rps1	6	5	0	0
Pallavicinia lyellii	Simple thalloid liverwort	rps11	6	5	1	0
Pallavicinia lyellii	Simple thalloid liverwort	rps13	2	2	0	0
Pallavicinia lyellii	Simple thalloid liverwort	rps14	3	3	1	0
Pallavicinia lyellii	Simple thalloid liverwort	rps4	6	6	0	0
Pallavicinia lyellii	Simple thalloid liverwort	sdh4	1	1	0	0
Tetraphis pellucida	Early moss	atp4	0	0	0	0
Tetraphis pellucida	Early moss	atp8	1	1	1	0
Tetraphis pellucida	Early moss	nad4L	0	0	0	0
Tetraphis pellucida	Early moss	rpl10	2	1	1	0
Tetraphis pellucida	Early moss	rpl16	0	0	0	0
Tetraphis pellucida	Early moss	rpl6	0	0	0	0
Tetraphis pellucida	Early moss	rps1	4	0	3	0
Tetraphis pellucida	Early moss	sdh4	0	0	0	0
