# Supplementary material for: Potential of Transcript Editing Across Mitogenomes of Early Land Plants Shows Novel and Familiar Trends
Source: Int J Mol Sci. 2019 Jun 18;20(12):2963. doi: 10.3390/ijms20122963 (PMC6627324; doi:10.3390/ijms20122963)
Supplement: Supplementary file 1 [file ijms-20-02963-s001.zip › TableS9.xls]

## Sheet: Arkusz1
Best partitioning scheme
Subset	Best Model	# sites	subset id	Partition names
1	GTR+I+G	1051	e03728910aa90dc0e4806498e81bd28f	cox3_p1, cox1_p1, cox2_p1
2	GTR+I+G	792	ea99b238836ce0276f2ca2763f964012	cox1_p2, cox3_p2
3	GTR+G	1405	b12254e27613191978e20c20691fe40d	nad2_p3, nad3_p3, cox3_p3, cox1_p3
4	GTR+G	630	fa635750c1be709e43d5439511690327	rps4_p3, atp4_p1, rps13_p1
5	GTR+I+G	681	f5b25875ceafc16be60dfbf07c64b8fd	nad2_p1, atp4_p2
6	GTR+G	1073	11b205fc468f8bab330e5027761e28d3	rps13_p3, rps12_p3, rps2_p3, rps11_p3, atp4_p3, rpl16_p3
7	GTR+G	380	020ade4e7a945ccf22353b805d4db6b3	rpl5_p1, atp8_p1
8	GTR+I+G	750	ecac5f56a5857e2706141f34c8b2f1f8	rps19_p1, rps2_p1, atp8_p2, nad9_p1
9	GTR+G	647	0109b453fd8dbf220b571b26fddc8e4e	rps7_p1, atp8_p3, rpl5_p3
10	GTR+G	501	41f13b2cb8784eab3176b7812949f83d	rps4_p2, rps1_p1
11	GTR+G	1124	ada833a81185388d844ceb67b05d0b99	rps7_p2, rps1_p2, rps1_p3, rps7_p3
12	GTR+I+G	663	4f77db24a7f3cd619848e7a25f6419e9	rpl5_p2, rps2_p2, nad9_p2
13	GTR+G	308	f464d16756be61eae8ea08f589381a26	rps4_p1, rpl6_p3
14	GTR+I+G	799	f3dac9558da7150487f64fa9052fe96d	tatC_p1, tatC_p2, sdh3_p1, sdh3_p2
15	GTR+G	337	64aa6a7141068b982704e595d3568ba3	tatC_p3, atp9_p2
16	GTR+G	220	91896d8f53f1bff04101ab26ee274e39	nad3_p1, nad4L_p1
17	GTR+I+G	473	fca95becb4cd6edb13280c839cbfcc92	nad4L_p2, nad3_p2, atp6_p2
18	GTR+G	774	800c36c76a3686af57179b5de6642caa	nad4L_p3, cox2_p3, rps19_p3, nad9_p3, rps14_p3
19	GTR	97	88e27255fa57021664891cb4791967cc	sdh4_p1
20	GTR+I+G	356	2a033d2814b2db9d2a093d20ab0b0f2b	sdh4_p2, cox2_p2
21	GTR+G	1864	3794aa837185115215f9b8dd8ae95052	sdh4_p3, nad4_p3, nad6_p3, nad5_p3, atp6_p3, sdh3_p3
22	GTR+G	434	86e0cc9608e43ec965ba2357611f9867	rpl10_p1, rpl10_p2
23	GTR+G	936	bec9dfa9e5631668ad9b8b83e985f9a1	rpl10_p3, rps3_p2
24	GTR+G	677	68c8e0bfe7f6c4082ebfdfa2a2ee2e92	nad5_p1
25	GTR+I+G	1996	f48e9fc79a64b5b089ff7202488b3eaa	nad4_p2, nad1_p2, nad2_p2, nad5_p2
26	GTR+G	1139	4956eb280cf2ef37767a9c575c88c7ac	nad6_p1, rps14_p2, nad4_p1, rps13_p2, rpl6_p2
27	GTR+I+G	759	6ce19a4145fc90eaebaaaeb247d17282	rpl16_p2, rps11_p2, rps12_p2, rpl6_p1, rps12_p1, rps11_p1
28	GTR+I+G	329	82c1a6821f997b0e434fead092206e6d	atp6_p1, atp9_p1
29	GTR+G	203	84270f7feee24032120804d14dcfaa2a	nad6_p2
30	GTR+G	329	4bc99f050a2870273b879088f909ac27	nad1_p1
31	GTR+G	329	88440ca5d7199e84ae5f0380b3139ceb	nad1_p3
32	GTR+I+G	1914	def556f43ad350afbb70983f1008ed53	rpl2_p1, rpl2_p3, rps3_p3
33	GTR+I+G	1414	278e3e6ea603e09068771da56952fe29	rpl2_p2, rps3_p1, rps19_p2
34	GTR+G	139	e127eed063c35b7e82d33d24d4d55e4d	rpl16_p1
35	GTR	100	c57d3bfb77bedf464625262f14a8b777	rps14_p1
36	GTR	76	af69e18873ca88e1b7dc97bb91351133	atp9_p3
